# Supplementary material for: (Z)-4-[(3-Aminona­phthalen-2-yl­amino)(phen­yl)methyl­idene]-3-methyl-1-phenyl-1H-pyrazol-5(4H)-one
Source: Acta Crystallogr Sect E Struct Rep Online. 2012 Aug 25;68(Pt 9):o2777. doi: 10.1107/S1600536812034770 (PMC3435809; doi:10.1107/S1600536812034770)
Supplement: Supplementary file 1 [file e-68-o2777-sup1.cif]

##############################################################################
#                                                                            #
# This CIF contains the data in a paper accepted for publication in          #
# Acta Crystallographica Section E. It conforms to the requirements of       #
# Notes for Authors for Acta Crystallographica Section E, and has been       #
# peer reviewed under the auspices of the IUCr Commission on Journals.       #
#                                                                            #
# Full details of the Crystallographic Information File format               #
# are given in the paper "The Crystallographic Information File (CIF):       #
# a New Standard Archive File for Crystallography" by S. R. Hall, F. H.      #
# Allen and I. D. Brown [Acta Cryst. (1991), A47, 655-685].                  #
#                                                                            #
# The current version of the core CIF dictionary is obtainable from          #
# ftp://ftp.iucr.org/pub/cif_core.dic.                                       #
#                                                                            #
# Software is freely available for graphical display of the structure(s)     #
# in this CIF. For information consult the CIF software page                 #
# http://www.iucr.org/resources/cif/software.                                #
#                                                                            #
# This file may be used for bona fide research purposes within the           #
# scientific community so long as proper attribution is given to the journal # 
# article from which it was obtained.                                        #
#                                                                            #
##############################################################################
data_I
_audit_creation_method     SHELXL97
_chemical_name_systematic
;
(<i>Z</i>)-4-[(3-Aminonaphthalen-2-ylamino)(phenyl)methylidene]-
3-methyl-1-phenyl-1<i>H</i>-pyrazol-5(4<i>H</i>)-one
;
_chemical_name_common     ?
_chemical_formula_moiety     'C27 H22 N4 O'
_chemical_formula_sum     'C27 H22 N4 O'
_chemical_formula_iupac     'C27 H22 N4 O'
_chemical_formula_weight     418.49
_chemical_melting_point     ?
_symmetry_cell_setting     monoclinic
_symmetry_space_group_name_H-M     'P 21/n'
_symmetry_space_group_name_Hall     '-P 2yn'
loop_
    _symmetry_equiv_pos_as_xyz
    'x, y, z'
    '-x+1/2, y+1/2, -z+1/2'
    '-x, -y, -z'
    'x-1/2, -y-1/2, z-1/2'
_cell_length_a     9.8052(14)
_cell_length_b     18.041(3)
_cell_length_c     13.2193(18)
_cell_angle_alpha     90.00
_cell_angle_beta     110.797(2)
_cell_angle_gamma     90.00
_cell_volume     2186.0(5)
_cell_formula_units_Z     4
_cell_measurement_reflns_used     4488
_cell_measurement_theta_min     1.85
_cell_measurement_theta_max     25.10
_cell_measurement_temperature     296(2)
_exptl_crystal_description     block
_exptl_crystal_colour     red
_exptl_crystal_size_max     0.31
_exptl_crystal_size_mid     0.25
_exptl_crystal_size_min     0.24
_exptl_crystal_density_diffrn     1.272
_exptl_crystal_density_meas     ?
_exptl_crystal_density_method     'not measured'
_exptl_crystal_F_000     880
_exptl_absorpt_coefficient_mu     0.080
_exptl_absorpt_correction_type     multi-scan
_exptl_absorpt_process_details     '(SADABS; Sheldrick, 2004)'
_exptl_absorpt_correction_T_min     0.976
_exptl_absorpt_correction_T_max     0.981
_exptl_special_details     ?
_diffrn_ambient_temperature     296(2)
_diffrn_radiation_type     MoK\a
_diffrn_radiation_wavelength     0.71073
_diffrn_radiation_source     'fine-focus sealed tube'
_diffrn_radiation_monochromator     graphite
_diffrn_measurement_device_type     'Bruker SMART 1K CCD area-detector'
_diffrn_measurement_method     'thin-slice \w'
_diffrn_detector_area_resol_mean     ?
_diffrn_reflns_number     10878
_diffrn_reflns_av_R_equivalents     0.0272
_diffrn_reflns_av_sigmaI/netI     0.0339
_diffrn_reflns_theta_min     2.00
_diffrn_reflns_theta_max     25.09
_diffrn_reflns_theta_full     25.09
_diffrn_measured_fraction_theta_max     0.997
_diffrn_measured_fraction_theta_full     0.997
_diffrn_reflns_limit_h_min     -11
_diffrn_reflns_limit_h_max     11
_diffrn_reflns_limit_k_min     -21
_diffrn_reflns_limit_k_max     15
_diffrn_reflns_limit_l_min     -15
_diffrn_reflns_limit_l_max     14
_diffrn_standards_number     ?
_diffrn_standards_interval_count     ?
_diffrn_standards_interval_time     ?
_diffrn_standards_decay_%     ?
_refine_special_details
;
Refinement of <i>F</i>^2^ against ALL reflections. The weighted <i>R</i>-factor
<i>wR</i> and goodness of fit <i>S</i> are based on <i>F</i>^2^, conventional
<i>R</i>-factors <i>R</i> are based on <i>F</i>, with <i>F</i> set to zero for
negative <i>F</i>^2^. The threshold expression of <i>F</i>^2^ >
\s(<i>F</i>^2^) is used only for calculating <i>R</i>-factors(gt) <i>etc</i>.
and is not relevant to the choice of reflections for refinement.
<i>R</i>-factors based on <i>F</i>^2^ are statistically about twice as large
as those based on <i>F</i>, and <i>R</i>- factors based on ALL data will be
even larger.
;
_reflns_number_total     3886
_reflns_number_gt     2629
_reflns_threshold_expression     I>2sigma(I)
_refine_ls_structure_factor_coef     Fsqd
_refine_ls_matrix_type     full
_refine_ls_R_factor_all     0.0672
_refine_ls_R_factor_gt     0.0416
_refine_ls_wR_factor_gt     0.1058
_refine_ls_wR_factor_ref     0.1229
_refine_ls_goodness_of_fit_ref     1.065
_refine_ls_restrained_S_all     1.065
_refine_ls_number_reflns     3886
_refine_ls_number_parameters     290
_refine_ls_number_restraints     0
_refine_ls_hydrogen_treatment     mixed
_refine_ls_weighting_scheme     calc
_refine_ls_weighting_details
         'calc w=1/[\s^2^(Fo^2^)+(0.0572P)^2^+0.1136P] where P=(Fo^2^+2Fc^2^)/3'
_atom_sites_solution_hydrogens     geom
_atom_sites_solution_primary     direct
_atom_sites_solution_secondary     difmap
_refine_ls_shift/su_max     0.001
_refine_ls_shift/su_mean     0.000
_refine_diff_density_max     0.186
_refine_diff_density_min     -0.131
_refine_ls_extinction_method     'SHELXL97 (Sheldrick, 2008)'
_refine_ls_extinction_coef     0.0046(10)
_refine_ls_extinction_expression
                                  'Fc^*^=kFc[1+0.001xFc^2^\l^3^/sin(2\q)]^-1/4^'
loop_
    _atom_type_symbol
    _atom_type_description
    _atom_type_scat_dispersion_real
    _atom_type_scat_dispersion_imag
    _atom_type_scat_source
    'C' 'C' 0.0033 0.0016
                         'International Tables Vol C Tables 4.2.6.8 and 6.1.1.4'
    'H' 'H' 0.0000 0.0000
                         'International Tables Vol C Tables 4.2.6.8 and 6.1.1.4'
    'N' 'N' 0.0061 0.0033
                         'International Tables Vol C Tables 4.2.6.8 and 6.1.1.4'
    'O' 'O' 0.0106 0.0060
                         'International Tables Vol C Tables 4.2.6.8 and 6.1.1.4'
_computing_data_collection     'SMART (Bruker, 2001)'
_computing_cell_refinement     'SAINT (Bruker, 2001)'
_computing_data_reduction     'SAINT (Bruker, 2001)'
_computing_structure_solution     'SHELXS97 (Sheldrick, 2008)'
_computing_structure_refinement     'SHELXL97 (Sheldrick, 2008)'
_computing_molecular_graphics     'SHELXTL (Sheldrick, 2008)'
_computing_publication_material     'SHELXTL (Sheldrick, 2008)'
loop_
    _atom_site_type_symbol
    _atom_site_label
    _atom_site_fract_x
    _atom_site_fract_y
    _atom_site_fract_z
    _atom_site_U_iso_or_equiv
    _atom_site_adp_type
    _atom_site_calc_flag
    _atom_site_refinement_flags
    _atom_site_occupancy
    _atom_site_symmetry_multiplicity
    _atom_site_disorder_assembly
    _atom_site_disorder_group
    O O1 0.27552(14) 1.00646(7) 0.55789(10) 0.0609(4) Uani d . 1 1 . .
    N N2 0.43043(16) 0.85291(8) 0.47774(12) 0.0549(4) Uani d . 1 1 . .
    N N1 0.31277(16) 0.89991(8) 0.46993(11) 0.0516(4) Uani d . 1 1 . .
    N N3 0.51820(16) 1.03547(8) 0.73333(11) 0.0540(4) Uani d . 1 1 . .
    H H3A 0.4486 1.0534 0.6789 0.065 Uiso calc R 1 1 . .
    C C18 0.55379(19) 1.07787(9) 0.82950(14) 0.0490(4) Uani d . 1 1 . .
    C C26 0.5429(2) 1.19826(10) 0.90501(15) 0.0556(5) Uani d . 1 1 . .
    H H26A 0.5190 1.2483 0.8961 0.067 Uiso calc R 1 1 . .
    C C27 0.52031(19) 1.15528(10) 0.81475(14) 0.0500(4) Uani d . 1 1 . .
    C C25 0.60116(19) 1.16913(10) 1.01105(15) 0.0523(5) Uani d . 1 1 . .
    C C12 0.71102(19) 0.94103(9) 0.79235(13) 0.0476(4) Uani d . 1 1 . .
    C C11 0.57512(19) 0.97179(9) 0.71287(14) 0.0482(4) Uani d . 1 1 . .
    C C8 0.50078(19) 0.93546(9) 0.61583(13) 0.0481(4) Uani d . 1 1 . .
    C C5 0.1637(2) 0.83859(9) 0.30338(14) 0.0541(5) Uani d . 1 1 . .
    H H5A 0.2457 0.8137 0.3014 0.065 Uiso calc R 1 1 . .
    C C6 0.1758(2) 0.88711(9) 0.38791(14) 0.0488(4) Uani d . 1 1 . .
    C C7 0.3538(2) 0.95422(10) 0.54880(13) 0.0495(4) Uani d . 1 1 . .
    N N4 0.4582(2) 1.18265(11) 0.71068(14) 0.0656(5) Uani d . 1 1 . .
    C C19 0.60730(19) 1.04834(10) 0.93090(14) 0.0532(5) Uani d . 1 1 . .
    H H19A 0.6266 0.9978 0.9389 0.064 Uiso calc R 1 1 . .
    C C20 0.63419(19) 1.09256(10) 1.02421(14) 0.0504(5) Uani d . 1 1 . .
    C C21 0.6924(2) 1.06300(11) 1.12955(15) 0.0616(5) Uani d . 1 1 . .
    H H21A 0.7117 1.0125 1.1385 0.074 Uiso calc R 1 1 . .
    C C3 -0.0920(2) 0.86374(11) 0.22376(17) 0.0646(5) Uani d . 1 1 . .
    H H3B -0.1812 0.8567 0.1681 0.078 Uiso calc R 1 1 . .
    C C9 0.5400(2) 0.87347(9) 0.56375(14) 0.0507(5) Uani d . 1 1 . .
    C C13 0.7088(2) 0.87261(10) 0.83947(15) 0.0612(5) Uani d . 1 1 . .
    H H13A 0.6213 0.8469 0.8229 0.073 Uiso calc R 1 1 . .
    C C1 0.0515(2) 0.92247(10) 0.38980(15) 0.0606(5) Uani d . 1 1 . .
    H H1A 0.0572 0.9545 0.4463 0.073 Uiso calc R 1 1 . .
    C C23 0.6896(2) 1.18263(13) 1.20526(17) 0.0721(6) Uani d . 1 1 . .
    H H23A 0.7097 1.2127 1.2659 0.087 Uiso calc R 1 1 . .
    C C4 0.0309(2) 0.82743(10) 0.22284(15) 0.0610(5) Uani d . 1 1 . .
    H H4C 0.0239 0.7948 0.1668 0.073 Uiso calc R 1 1 . .
    C C24 0.6299(2) 1.21312(11) 1.10469(16) 0.0646(5) Uani d . 1 1 . .
    H H24A 0.6079 1.2634 1.0977 0.077 Uiso calc R 1 1 . .
    C C17 0.8418(2) 0.97844(11) 0.81943(16) 0.0638(5) Uani d . 1 1 . .
    H H17A 0.8446 1.0250 0.7900 0.077 Uiso calc R 1 1 . .
    C C10 0.6841(2) 0.83662(11) 0.58793(16) 0.0651(6) Uani d . 1 1 . .
    H H10A 0.6744 0.7966 0.5379 0.098 Uiso calc R 1 1 . .
    H H10B 0.7172 0.8175 0.6604 0.098 Uiso calc R 1 1 . .
    H H10C 0.7535 0.8720 0.5810 0.098 Uiso calc R 1 1 . .
    C C22 0.7211(2) 1.10693(12) 1.21862(16) 0.0671(6) Uani d . 1 1 . .
    H H22A 0.7613 1.0867 1.2876 0.081 Uiso calc R 1 1 . .
    C C2 -0.0809(2) 0.91046(11) 0.30816(17) 0.0660(6) Uani d . 1 1 . .
    H H2B -0.1638 0.9344 0.3104 0.079 Uiso calc R 1 1 . .
    C C14 0.8356(3) 0.84252(11) 0.91075(16) 0.0726(6) Uani d . 1 1 . .
    H H14A 0.8332 0.7969 0.9430 0.087 Uiso calc R 1 1 . .
    C C16 0.9680(2) 0.94749(14) 0.88954(18) 0.0805(6) Uani d . 1 1 . .
    H H16A 1.0559 0.9729 0.9067 0.097 Uiso calc R 1 1 . .
    C C15 0.9647(3) 0.87940(14) 0.93425(18) 0.0787(6) Uani d . 1 1 . .
    H H15A 1.0506 0.8582 0.9807 0.094 Uiso calc R 1 1 . .
    H H4A 0.497(2) 1.1671(11) 0.6603(17) 0.083(7) Uiso d . 1 1 . .
    H H4B 0.436(3) 1.2320(14) 0.7045(17) 0.098(8) Uiso d . 1 1 . .
loop_
    _atom_site_aniso_label
    _atom_site_aniso_U_11
    _atom_site_aniso_U_22
    _atom_site_aniso_U_33
    _atom_site_aniso_U_12
    _atom_site_aniso_U_13
    _atom_site_aniso_U_23
    O1 0.0635(9) 0.0555(8) 0.0600(8) 0.0159(6) 0.0173(7) -0.0065(6)
    N2 0.0542(10) 0.0522(9) 0.0562(10) 0.0090(7) 0.0168(8) -0.0072(7)
    N1 0.0522(10) 0.0506(9) 0.0494(9) 0.0094(7) 0.0147(8) -0.0073(7)
    N3 0.0600(10) 0.0483(9) 0.0482(9) 0.0088(7) 0.0124(8) -0.0048(7)
    C18 0.0474(11) 0.0483(10) 0.0510(11) -0.0011(8) 0.0171(9) -0.0080(8)
    C26 0.0581(12) 0.0463(10) 0.0633(12) 0.0025(8) 0.0227(10) -0.0054(9)
    C27 0.0468(11) 0.0509(11) 0.0529(11) 0.0013(8) 0.0183(9) -0.0017(9)
    C25 0.0474(11) 0.0527(11) 0.0585(12) -0.0064(8) 0.0211(9) -0.0085(9)
    C12 0.0521(11) 0.0445(10) 0.0469(10) 0.0020(8) 0.0183(9) -0.0022(8)
    C11 0.0522(11) 0.0445(10) 0.0504(11) 0.0006(8) 0.0213(9) 0.0009(8)
    C8 0.0530(11) 0.0444(10) 0.0453(10) 0.0053(8) 0.0156(9) -0.0016(8)
    C5 0.0588(13) 0.0497(11) 0.0527(11) 0.0026(9) 0.0183(10) -0.0022(9)
    C6 0.0525(11) 0.0461(10) 0.0467(10) 0.0015(8) 0.0160(9) 0.0030(8)
    C7 0.0591(12) 0.0476(10) 0.0438(10) 0.0048(9) 0.0208(9) -0.0003(8)
    N4 0.0803(13) 0.0607(12) 0.0561(11) 0.0229(9) 0.0246(10) 0.0045(9)
    C19 0.0566(12) 0.0461(10) 0.0570(12) 0.0013(8) 0.0205(10) -0.0016(9)
    C20 0.0452(11) 0.0538(11) 0.0527(11) -0.0046(8) 0.0180(9) -0.0050(9)
    C21 0.0644(13) 0.0646(13) 0.0579(12) -0.0017(10) 0.0245(10) -0.0017(10)
    C3 0.0579(13) 0.0642(13) 0.0609(13) -0.0016(10) 0.0078(10) 0.0031(10)
    C9 0.0551(12) 0.0476(10) 0.0488(11) 0.0056(8) 0.0175(10) 0.0000(8)
    C13 0.0642(13) 0.0487(11) 0.0619(13) -0.0055(9) 0.0115(10) 0.0026(10)
    C1 0.0603(13) 0.0642(12) 0.0562(12) 0.0064(10) 0.0192(11) -0.0059(10)
    C23 0.0765(16) 0.0817(16) 0.0611(14) -0.0114(12) 0.0280(12) -0.0202(12)
    C4 0.0683(14) 0.0551(12) 0.0541(12) -0.0011(10) 0.0150(11) -0.0044(9)
    C24 0.0716(14) 0.0604(12) 0.0640(14) -0.0069(10) 0.0269(11) -0.0162(10)
    C17 0.0571(13) 0.0641(12) 0.0697(14) -0.0029(10) 0.0219(11) 0.0122(10)
    C10 0.0588(13) 0.0683(13) 0.0659(13) 0.0173(10) 0.0191(11) -0.0072(10)
    C22 0.0686(14) 0.0826(16) 0.0513(12) -0.0031(11) 0.0226(11) -0.0023(11)
    C2 0.0564(13) 0.0692(13) 0.0690(14) 0.0094(10) 0.0183(11) 0.0023(11)
    C14 0.0867(18) 0.0538(12) 0.0636(14) 0.0054(11) 0.0098(12) 0.0096(10)
    C16 0.0520(14) 0.0979(18) 0.0852(16) -0.0040(12) 0.0167(12) 0.0146(14)
    C15 0.0643(15) 0.0876(17) 0.0703(15) 0.0164(12) 0.0065(12) 0.0072(13)
_geom_special_details
;
All e.s.d.'s (except the e.s.d. in the dihedral angle between two l.s. planes)
are estimated using the full covariance matrix. The cell e.s.d.'s are taken
into account individually in the estimation of e.s.d.'s in distances, angles
and torsion angles; correlations between e.s.d.'s in cell parameters are only
used when they are defined by crystal symmetry. An approximate (isotropic)
treatment of cell e.s.d.'s is used for estimating e.s.d.'s involving l.s.
planes.
;
loop_
    _geom_bond_atom_site_label_1
    _geom_bond_atom_site_label_2
    _geom_bond_site_symmetry_2
    _geom_bond_distance
    _geom_bond_publ_flag
    O1 C7 . 1.2480(19) ?
    N2 C9 . 1.310(2) ?
    N2 N1 . 1.4056(19) ?
    N1 C7 . 1.382(2) ?
    N1 C6 . 1.414(2) ?
    N3 C11 . 1.346(2) ?
    N3 C18 . 1.417(2) ?
    N3 H3A . 0.8600 ?
    C18 C19 . 1.362(2) ?
    C18 C27 . 1.432(2) ?
    C26 C27 . 1.373(2) ?
    C26 C25 . 1.414(2) ?
    C26 H26A . 0.9300 ?
    C27 N4 . 1.383(2) ?
    C25 C24 . 1.412(2) ?
    C25 C20 . 1.415(2) ?
    C12 C17 . 1.379(3) ?
    C12 C13 . 1.386(2) ?
    C12 C11 . 1.481(2) ?
    C11 C8 . 1.394(2) ?
    C8 C9 . 1.436(2) ?
    C8 C7 . 1.439(2) ?
    C5 C4 . 1.373(3) ?
    C5 C6 . 1.391(2) ?
    C5 H5A . 0.9300 ?
    C6 C1 . 1.384(2) ?
    N4 H4A . 0.92(2) ?
    N4 H4B . 0.91(2) ?
    C19 C20 . 1.413(2) ?
    C19 H19A . 0.9300 ?
    C20 C21 . 1.409(2) ?
    C21 C22 . 1.363(3) ?
    C21 H21A . 0.9300 ?
    C3 C2 . 1.371(3) ?
    C3 C4 . 1.376(3) ?
    C3 H3B . 0.9300 ?
    C9 C10 . 1.490(2) ?
    C13 C14 . 1.377(3) ?
    C13 H13A . 0.9300 ?
    C1 C2 . 1.379(3) ?
    C1 H1A . 0.9300 ?
    C23 C24 . 1.364(3) ?
    C23 C22 . 1.398(3) ?
    C23 H23A . 0.9300 ?
    C4 H4C . 0.9300 ?
    C24 H24A . 0.9300 ?
    C17 C16 . 1.374(3) ?
    C17 H17A . 0.9300 ?
    C10 H10A . 0.9600 ?
    C10 H10B . 0.9600 ?
    C10 H10C . 0.9600 ?
    C22 H22A . 0.9300 ?
    C2 H2B . 0.9300 ?
    C14 C15 . 1.365(3) ?
    C14 H14A . 0.9300 ?
    C16 C15 . 1.368(3) ?
    C16 H16A . 0.9300 ?
    C15 H15A . 0.9300 ?
loop_
    _geom_angle_atom_site_label_1
    _geom_angle_atom_site_label_2
    _geom_angle_atom_site_label_3
    _geom_angle_site_symmetry_1
    _geom_angle_site_symmetry_3
    _geom_angle
    _geom_angle_publ_flag
    C9 N2 N1 . . 106.96(14) ?
    C7 N1 N2 . . 111.14(15) ?
    C7 N1 C6 . . 129.56(14) ?
    N2 N1 C6 . . 119.30(14) ?
    C11 N3 C18 . . 130.80(15) ?
    C11 N3 H3A . . 114.6 ?
    C18 N3 H3A . . 114.6 ?
    C19 C18 N3 . . 123.89(15) ?
    C19 C18 C27 . . 120.33(16) ?
    N3 C18 C27 . . 115.64(15) ?
    C27 C26 C25 . . 122.37(16) ?
    C27 C26 H26A . . 118.8 ?
    C25 C26 H26A . . 118.8 ?
    C26 C27 N4 . . 122.76(17) ?
    C26 C27 C18 . . 118.27(16) ?
    N4 C27 C18 . . 118.84(16) ?
    C24 C25 C26 . . 123.02(17) ?
    C24 C25 C20 . . 118.36(17) ?
    C26 C25 C20 . . 118.61(16) ?
    C17 C12 C13 . . 118.74(18) ?
    C17 C12 C11 . . 121.35(16) ?
    C13 C12 C11 . . 119.90(16) ?
    N3 C11 C8 . . 117.88(16) ?
    N3 C11 C12 . . 120.67(15) ?
    C8 C11 C12 . . 121.44(15) ?
    C11 C8 C9 . . 131.77(17) ?
    C11 C8 C7 . . 122.58(15) ?
    C9 C8 C7 . . 105.55(15) ?
    C4 C5 C6 . . 120.14(17) ?
    C4 C5 H5A . . 119.9 ?
    C6 C5 H5A . . 119.9 ?
    C1 C6 C5 . . 118.70(18) ?
    C1 C6 N1 . . 120.94(16) ?
    C5 C6 N1 . . 120.37(15) ?
    O1 C7 N1 . . 125.71(17) ?
    O1 C7 C8 . . 129.36(16) ?
    N1 C7 C8 . . 104.92(14) ?
    C27 N4 H4A . . 117.6(13) ?
    C27 N4 H4B . . 116.4(14) ?
    H4A N4 H4B . . 112.3(19) ?
    C18 C19 C20 . . 121.69(16) ?
    C18 C19 H19A . . 119.2 ?
    C20 C19 H19A . . 119.2 ?
    C21 C20 C19 . . 122.25(17) ?
    C21 C20 C25 . . 119.06(16) ?
    C19 C20 C25 . . 118.69(16) ?
    C22 C21 C20 . . 121.36(19) ?
    C22 C21 H21A . . 119.3 ?
    C20 C21 H21A . . 119.3 ?
    C2 C3 C4 . . 118.88(19) ?
    C2 C3 H3B . . 120.6 ?
    C4 C3 H3B . . 120.6 ?
    N2 C9 C8 . . 111.09(16) ?
    N2 C9 C10 . . 118.87(16) ?
    C8 C9 C10 . . 129.78(17) ?
    C14 C13 C12 . . 120.25(19) ?
    C14 C13 H13A . . 119.9 ?
    C12 C13 H13A . . 119.9 ?
    C2 C1 C6 . . 120.25(18) ?
    C2 C1 H1A . . 119.9 ?
    C6 C1 H1A . . 119.9 ?
    C24 C23 C22 . . 121.09(19) ?
    C24 C23 H23A . . 119.5 ?
    C22 C23 H23A . . 119.5 ?
    C5 C4 C3 . . 121.06(18) ?
    C5 C4 H4C . . 119.5 ?
    C3 C4 H4C . . 119.5 ?
    C23 C24 C25 . . 120.72(19) ?
    C23 C24 H24A . . 119.6 ?
    C25 C24 H24A . . 119.6 ?
    C16 C17 C12 . . 120.53(19) ?
    C16 C17 H17A . . 119.7 ?
    C12 C17 H17A . . 119.7 ?
    C9 C10 H10A . . 109.5 ?
    C9 C10 H10B . . 109.5 ?
    H10A C10 H10B . . 109.5 ?
    C9 C10 H10C . . 109.5 ?
    H10A C10 H10C . . 109.5 ?
    H10B C10 H10C . . 109.5 ?
    C21 C22 C23 . . 119.4(2) ?
    C21 C22 H22A . . 120.3 ?
    C23 C22 H22A . . 120.3 ?
    C3 C2 C1 . . 120.95(19) ?
    C3 C2 H2B . . 119.5 ?
    C1 C2 H2B . . 119.5 ?
    C15 C14 C13 . . 120.2(2) ?
    C15 C14 H14A . . 119.9 ?
    C13 C14 H14A . . 119.9 ?
    C15 C16 C17 . . 120.2(2) ?
    C15 C16 H16A . . 119.9 ?
    C17 C16 H16A . . 119.9 ?
    C14 C15 C16 . . 120.1(2) ?
    C14 C15 H15A . . 120.0 ?
    C16 C15 H15A . . 120.0 ?
loop_
    _geom_hbond_atom_site_label_D
    _geom_hbond_atom_site_label_H
    _geom_hbond_atom_site_label_A
    _geom_hbond_site_symmetry_A
    _geom_hbond_distance_DH
    _geom_hbond_distance_HA
    _geom_hbond_distance_DA
    _geom_hbond_angle_DHA
    _geom_hbond_publ_flag
    N3 H3A O1 . 0.86 2.06 2.7196(19) 133.3 y
    N4 H4A N2 3_676 0.92(2) 2.21(2) 3.121(2) 169.8(18) y
data_global
_journal_date_recd_electronic     2012-08-01
_journal_date_accepted     2012-08-06
_journal_name_full     'Acta Crystallographica, Section E'
_journal_year     2012
_journal_volume     68
_journal_issue      9
_journal_page_first     o2777
_journal_page_last     o2777
_journal_paper_category     QO
_journal_paper_doi     10.1107/S1600536812034770
_journal_coeditor_code     FF2079
_publ_contact_author_name     'Prof. Xingqiang L\''u'
_publ_contact_author_address
;
College of Chemical Engineering
Northwest University
Xi'an 710069
Shannxi
People's Republic of China
;
_publ_contact_author_email     lvxq@nwu.edu.cn
_publ_contact_author_fax     ?
_publ_contact_author_phone     '86 2988302312'
_publ_section_title
;\
(<i>Z</i>)-4-[(3-Aminonaphthalen-2-ylamino)(phenyl)methylidene]-3-methyl-1-\
phenyl-1<i>H</i>-pyrazol-5(4<i>H</i>)-one
;
loop_
    _publ_author_name
    _publ_author_address
    'Zhang, Zhao'
;
College of Chemical Engineering
Northwest University
Xi'an 710069
Shannxi
People's Republic of China
;
    'L\"u, Xingqiang'
;
College of Chemical Engineering
Northwest University
Xi'an 710069
Shannxi
People's Republic of China
;
    'Zhao, Shunsheng'
;
College of Chemistry and Chemical Engineering
Xian University of Science and Technology
Xi'an 710054
Shannxi
People's Republic of China
;
    'Liu, Xiangrong'
;
College of Chemistry and Chemical Engineering
Xian University of Science and Technology
Xi'an 710054
Shannxi
People's Republic of China
;
