# Supplementary material for: (Z)-4-[(3-Aminona­phthalen-2-yl­amino)(phen­yl)methyl­idene]-3-methyl-1-phenyl-1H-pyrazol-5(4H)-one
Source: Acta Crystallogr Sect E Struct Rep Online. 2012 Aug 25;68(Pt 9):o2777. doi: 10.1107/S1600536812034770 (PMC3435809; doi:10.1107/S1600536812034770)
Supplement: Supplementary file 2 [file e-68-o2777-Isup2.hkl]

# 
# h,k,l, Fc-squared, Fo-squared, sigma(Fo-squared) and status flag 
# 
data_I
_shelx_title ' xb3412_0m in P2(1)/n' 
_shelx_refln_list_code          4 
_shelx_F_calc_maximum      208.70 
_exptl_crystal_F_000       880.00 
_reflns_d_resolution_high  0.8380 
 
loop_ 
 _symmetry_equiv_pos_as_xyz 
 'x, y, z' 
 '-x+1/2, y+1/2, -z+1/2' 
 '-x, -y, -z' 
 'x-1/2, -y-1/2, z-1/2' 
 
_cell_length_a     9.8052 
_cell_length_b    18.0408 
_cell_length_c    13.2193 
_cell_angle_alpha  90.000 
_cell_angle_beta  110.797 
_cell_angle_gamma  90.000 
 
_shelx_F_squared_multiplier     1.000 
 
loop_ 
 _refln_index_h 
 _refln_index_k 
 _refln_index_l 
 _refln_F_squared_calc 
 _refln_F_squared_meas 
 _refln_F_squared_sigma 
 _refln_observed_status 
   2   0   0     4291.90     4116.49     60.08 o 
   4   0   0      690.79      703.85     23.63 o 
   6   0   0      459.74      442.31     20.90 o 
   8   0   0      379.24      398.46     23.60 o 
  10   0   0        0.02        2.32      6.19 o 
   1   1   0    11554.25    11786.33    134.14 o 
   2   1   0     7059.99     7047.20     82.22 o 
   3   1   0      824.83      730.75     12.44 o 
   4   1   0      345.68      361.81     14.24 o 
   5   1   0     1137.23     1144.16     40.50 o 
   6   1   0      126.08      114.54      7.93 o 
   7   1   0      217.61      203.72     17.02 o 
   8   1   0       25.61       30.41      6.02 o 
   9   1   0      212.45      213.09     13.53 o 
  10   1   0        4.77        5.71      4.57 o 
   0   2   0    11847.55    11832.60    166.12 o 
   1   2   0     3966.49     3745.53     44.17 o 
   2   2   0      245.45      251.48      7.51 o 
   3   2   0      328.67      343.99      7.64 o 
   4   2   0      248.29      231.71      9.49 o 
   5   2   0      167.81      186.50      6.76 o 
   6   2   0        3.72        3.67      2.19 o 
   7   2   0       43.29       41.11      6.11 o 
   8   2   0        1.21        2.29      3.48 o 
   9   2   0       15.55        8.11      9.09 o 
  10   2   0        0.33       -0.77      4.18 o 
   1   3   0      576.65      542.88      7.16 o 
   2   3   0     3465.66     3232.52     40.06 o 
   3   3   0      159.08      151.34      4.87 o 
   4   3   0      142.80      135.57      5.11 o 
   5   3   0        0.29        0.92      1.02 o 
   6   3   0        4.79        2.94      1.70 o 
   7   3   0       23.70       23.06      6.57 o 
   8   3   0       25.21       13.64      7.93 o 
   9   3   0       17.57       24.16      6.22 o 
  10   3   0        2.71       -0.47      4.23 o 
   0   4   0    18050.56    18186.18    251.93 o 
   1   4   0      458.04      388.40      5.94 o 
   2   4   0      132.37      150.24      5.16 o 
   3   4   0      130.51      145.60      6.25 o 
   4   4   0        4.73        6.73      1.59 o 
   5   4   0      333.64      361.64      9.92 o 
   6   4   0       20.17       16.63      3.08 o 
   7   4   0       18.10       17.40      3.49 o 
   8   4   0      248.84      267.08     14.08 o 
   9   4   0        0.26       -1.98      5.61 o 
  10   4   0        3.62        8.31      5.19 o 
   1   5   0     2854.15     2795.46     30.03 o 
   2   5   0      919.35      856.82     11.69 o 
   3   5   0      514.33      477.23     17.81 o 
   4   5   0      611.49      609.59     12.63 o 
   5   5   0      198.55      205.55      7.28 o 
   6   5   0        0.06        1.88      1.98 o 
   7   5   0       66.77       78.47      6.16 o 
   8   5   0      345.30      373.88     12.90 o 
   9   5   0        0.17       -2.90      4.10 o 
  10   5   0        6.83       11.40      5.33 o 
   0   6   0     2967.84     3006.68     45.56 o 
   1   6   0      195.55      169.30      3.95 o 
   2   6   0        2.56        2.85      1.35 o 
   3   6   0     1016.89     1050.61     14.71 o 
   4   6   0        4.75        3.22      1.34 o 
   5   6   0       10.16       19.56      2.75 o 
   6   6   0        2.81       -1.10      1.57 o 
   7   6   0        6.81        1.70      2.41 o 
   8   6   0        0.01       -0.82      2.53 o 
   9   6   0       25.54       24.63      6.27 o 
  10   6   0        0.00       -4.45      4.83 o 
   1   7   0      513.02      481.62      8.02 o 
   2   7   0        7.20        7.66      1.21 o 
   3   7   0     1369.36     1424.16     18.81 o 
   4   7   0       23.39       20.99      2.66 o 
   5   7   0       15.75       14.99      2.50 o 
   6   7   0       90.48       91.78      6.02 o 
   7   7   0      295.96      305.03     10.97 o 
   8   7   0       51.94       54.83      5.94 o 
   9   7   0        7.84       14.23      4.14 o 
  10   7   0        3.31        2.77      4.78 o 
   0   8   0     2037.07     2119.74     34.88 o 
   1   8   0     2210.83     2261.14     26.18 o 
   2   8   0     1636.67     1626.65     20.49 o 
   3   8   0      334.38      350.34      7.47 o 
   4   8   0        0.02        0.25      1.01 o 
   5   8   0       70.15       69.42      4.90 o 
   6   8   0      135.04      141.92      7.26 o 
   7   8   0       76.36       62.02      5.93 o 
   8   8   0        0.00        2.13      2.77 o 
   9   8   0        8.04        6.14      4.55 o 
  10   8   0        0.01       -2.63     10.25 o 
   1   9   0      785.94      858.93     12.61 o 
   2   9   0      132.91      171.95      8.82 o 
   3   9   0       62.29       59.17      3.22 o 
   4   9   0      269.01      246.57      6.76 o 
   5   9   0       17.25       15.63      2.42 o 
   6   9   0       37.21       35.03      5.86 o 
   7   9   0        1.51        1.39      2.44 o 
   8   9   0       41.17       48.77      7.92 o 
   9   9   0        4.50        4.11      3.22 o 
   0  10   0      447.70      465.95     19.54 o 
   1  10   0      570.92      646.11     10.72 o 
   2  10   0      875.49      909.47     14.00 o 
   3  10   0      355.85      409.74      8.69 o 
   4  10   0       20.43       19.99      4.07 o 
   5  10   0      194.10      200.90      6.71 o 
   6  10   0       15.94       13.09      2.55 o 
   7  10   0       28.71       25.23      3.61 o 
   8  10   0        1.98        1.76      2.42 o 
   9  10   0        0.01        1.94      2.97 o 
   1  11   0       90.68       85.91      4.11 o 
   2  11   0       14.19       16.19      2.02 o 
   3  11   0      118.42      116.96      4.60 o 
   4  11   0      127.01      127.43      5.22 o 
   5  11   0        5.23        8.45      3.46 o 
   6  11   0        0.81       -0.91      1.62 o 
   7  11   0        4.01        5.98      2.57 o 
   8  11   0       23.10       15.15      3.44 o 
   9  11   0        2.53        1.53      2.79 o 
   0  12   0       25.67       12.92      5.41 o 
   1  12   0       97.51      110.13      7.62 o 
   2  12   0       82.20       74.28      3.84 o 
   3  12   0      396.10      391.06      8.96 o 
   4  12   0        0.77        1.91      1.46 o 
   5  12   0       29.83       28.24      3.37 o 
   6  12   0        0.78        0.82      2.04 o 
   7  12   0        4.08        5.05      2.48 o 
   8  12   0        8.48       13.55      3.18 o 
   9  12   0        0.42        3.38      3.75 o 
   1  13   0       88.48       95.24      4.30 o 
   2  13   0       47.98       50.55      4.35 o 
   3  13   0        7.60        5.49      1.75 o 
   4  13   0      209.93      223.21      7.26 o 
   5  13   0        3.62        6.05      2.19 o 
   6  13   0        0.42       -0.13      1.98 o 
   7  13   0        0.00        2.63      2.12 o 
   8  13   0       17.26       15.55      4.57 o 
   0  14   0       24.62       25.99      9.09 o 
   1  14   0        0.67        0.58      1.14 o 
   2  14   0        0.18        0.65      1.43 o 
   3  14   0       13.63        9.91      2.17 o 
   4  14   0       24.93       19.11      2.81 o 
   5  14   0      133.83      140.63      8.28 o 
   6  14   0       51.25       45.69      7.42 o 
   7  14   0       12.44       12.62      4.15 o 
   8  14   0        0.37        4.33      3.44 o 
   1  15   0        2.41        0.89      1.63 o 
   2  15   0       72.64       66.08      6.92 o 
   3  15   0        0.59        1.43      1.67 o 
   4  15   0       21.04       15.99      2.74 o 
   5  15   0      162.30      167.37      7.17 o 
   6  15   0        5.43        4.16      3.76 o 
   7  15   0        0.07        2.39      2.85 o 
   0  16   0        5.40        4.02      2.57 o 
   1  16   0      210.51      235.07     11.22 o 
   2  16   0        9.18        8.93      3.29 o 
   3  16   0       15.17       15.87      2.78 o 
   4  16   0      288.77      314.24     18.58 o 
   5  16   0       93.50      115.82      7.83 o 
   6  16   0        5.16        0.86      2.69 o 
   7  16   0       19.95       16.97      6.48 o 
   1  17   0       23.15       21.73      3.05 o 
   2  17   0       68.44       63.75      4.61 o 
   3  17   0       92.12       99.94      5.66 o 
   4  17   0        0.11       -1.46      2.12 o 
   5  17   0        8.45        6.05      3.01 o 
   6  17   0        0.02       -1.35      2.95 o 
   0  18   0       52.96       70.18      6.66 o 
   1  18   0      163.38      177.64      9.66 o 
   2  18   0      239.67      275.70      8.79 o 
   3  18   0       25.20       13.77      3.53 o 
   4  18   0        0.00       -0.79      2.67 o 
   5  18   0        1.12       -0.35      2.92 o 
   6  18   0       31.31       42.93     10.25 o 
   1  19   0        0.17        4.35      2.86 o 
   2  19   0      170.27      204.58     15.86 o 
   3  19   0       29.60       24.36      6.96 o 
   4  19   0        1.13       -2.32      3.87 o 
   5  19   0        4.42        6.19      5.41 o 
   1  20   0        0.00        0.77      4.25 o 
   2  20   0       46.44       46.79      9.28 o 
   3  20   0        9.58       10.05      6.57 o 
   4  20   0        4.72       -0.39      4.64 o 
   2  21   0        0.97        3.09      5.03 o 
 -11   0   1        3.67        3.87      6.96 o 
  -9   0   1        6.14        3.09      5.03 o 
  -7   0   1     1203.42     1292.00     43.39 o 
  -5   0   1     3542.88     3607.01     84.96 o 
  -3   0   1     4766.23     4586.36     55.42 o 
  -1   0   1     4922.43     4675.67     54.30 o 
   1   0   1      245.06      292.45      9.30 o 
   3   0   1       44.22       49.88      5.41 o 
   5   0   1      407.06      385.04     18.57 o 
   7   0   1     1064.88     1092.89     40.28 o 
   9   0   1      211.71      216.97     20.11 o 
 -11   1   1        1.08        1.59      4.73 o 
 -10   1   1        4.28        0.71      3.90 o 
  -9   1   1        2.52        0.15      3.34 o 
  -8   1   1      480.70      496.22     18.33 o 
  -7   1   1        1.07        1.77      3.09 o 
  -6   1   1       16.67       29.39      3.65 o 
  -5   1   1        8.08        5.62      3.87 o 
  -4   1   1     5688.22     5745.34     70.55 o 
  -3   1   1    13046.04    12741.53    127.75 o 
  -2   1   1      329.74      341.80      4.63 o 
  -1   1   1      166.83      151.18      5.43 o 
   0   1   1       97.03      135.71      3.14 o 
   1   1   1      941.22      819.85     11.44 o 
   2   1   1      301.93      308.01      5.60 o 
   3   1   1     2220.04     2116.87     36.34 o 
   4   1   1      400.52      417.31     15.29 o 
   5   1   1      130.94      131.31     17.02 o 
   6   1   1        4.58        2.95      2.50 o 
   7   1   1      195.60      174.52     10.93 o 
   8   1   1       17.82       16.36      4.90 o 
   9   1   1       41.03       39.16      7.09 o 
  10   1   1        0.01        0.58      4.90 o 
 -11   2   1        1.62        0.88      4.64 o 
 -10   2   1        1.30        3.66      4.35 o 
  -9   2   1       11.59        9.39      4.83 o 
  -8   2   1      106.73       98.34      9.86 o 
  -7   2   1      126.66      143.17      7.26 o 
  -6   2   1        2.75        0.88      1.37 o 
  -5   2   1      359.99      341.47     11.00 o 
  -4   2   1       11.69        4.95      1.22 o 
  -3   2   1     2230.63     2153.10     28.69 o 
  -2   2   1    43556.29    45800.95    453.22 o 
  -1   2   1     2593.00     2379.79     24.96 o 
   0   2   1      681.78      589.55      8.06 o 
   1   2   1       30.56       26.49      1.78 o 
   2   2   1      876.32      785.98     12.44 o 
   3   2   1      993.87      885.89     14.97 o 
   4   2   1      395.07      413.92      9.79 o 
   5   2   1       30.85       22.80      6.19 o 
   6   2   1      165.68      149.64      9.16 o 
   7   2   1        3.79        1.16      3.01 o 
   8   2   1      225.98      224.11     13.26 o 
   9   2   1       10.23       10.61      4.78 o 
  10   2   1       72.11       68.41      9.83 o 
 -11   3   1        2.08        2.35      4.72 o 
 -10   3   1        0.14       -1.19      4.07 o 
  -9   3   1       14.05       15.22      4.90 o 
  -8   3   1      271.58      247.66     39.26 o 
  -7   3   1        1.51        3.21      2.39 o 
  -6   3   1        1.36        1.76      1.40 o 
  -5   3   1      104.14      104.25      5.17 o 
  -4   3   1      190.63      183.25      4.45 o 
  -3   3   1      653.17      596.94      8.70 o 
  -2   3   1      425.68      403.71      5.98 o 
  -1   3   1     3972.28     3817.09     39.34 o 
   0   3   1     1091.07     1072.86     12.10 o 
   1   3   1       55.94       51.11      2.79 o 
   2   3   1      377.28      343.32      7.13 o 
   3   3   1      886.86      812.60     14.14 o 
   4   3   1        0.26        1.02      1.07 o 
   5   3   1       34.02       32.66      4.05 o 
   6   3   1       63.04       67.67      6.69 o 
   7   3   1      880.44      916.88     25.73 o 
   8   3   1       49.30       46.41      7.11 o 
   9   3   1        6.47        1.92      4.86 o 
  10   3   1        1.98       -4.39      4.55 o 
 -10   4   1        5.03        4.82      4.46 o 
  -9   4   1        2.24        0.75      3.80 o 
  -8   4   1       33.90       18.88      6.49 o 
  -7   4   1      136.22      122.32      9.51 o 
  -6   4   1        8.35        5.61      2.14 o 
  -5   4   1       47.21       46.58      3.72 o 
  -4   4   1        1.34        1.56      0.89 o 
  -3   4   1       34.92       30.72      1.90 o 
  -2   4   1     1824.83     1747.95     21.75 o 
  -1   4   1     1867.13     1946.19     24.82 o 
   0   4   1     2857.79     2793.77     29.24 o 
   1   4   1      107.44      106.53      3.31 o 
   2   4   1       10.03       12.66      1.48 o 
   3   4   1     1978.21     2079.79     35.81 o 
   4   4   1     2834.05     3080.41     36.69 o 
   5   4   1        0.26        0.48      1.18 o 
   6   4   1      133.83      139.36      7.05 o 
   7   4   1      247.53      246.79     12.58 o 
   8   4   1        1.57        1.02      3.87 o 
   9   4   1       83.12       56.94     16.43 o 
  10   4   1        2.63       -1.47      4.27 o 
 -10   5   1        0.26        0.95      4.18 o 
  -9   5   1       90.94       72.40      6.99 o 
  -8   5   1       68.58       56.45      8.84 o 
  -7   5   1       10.16       11.48      3.05 o 
  -6   5   1      135.86      123.79      6.28 o 
  -5   5   1        0.00        0.39      1.12 o 
  -4   5   1      277.33      252.37      5.30 o 
  -3   5   1       34.85       31.19      1.92 o 
  -2   5   1     4637.30     4612.98     48.01 o 
  -1   5   1     1485.57     1315.60     40.13 o 
   0   5   1      909.33      837.55     10.60 o 
   1   5   1       24.85       30.16      1.90 o 
   2   5   1      138.35      131.94      3.65 o 
   3   5   1      220.91      216.75     10.33 o 
   4   5   1       79.64       67.99      4.21 o 
   5   5   1       45.50       39.40      3.78 o 
   6   5   1       22.46       17.65      3.18 o 
   7   5   1       59.73       50.76      8.59 o 
   8   5   1       41.44       25.88      7.93 o 
   9   5   1       17.65       21.74      6.42 o 
  10   5   1        3.18        3.09      5.19 o 
 -10   6   1       16.78       10.58      5.29 o 
  -9   6   1        6.78        3.43      3.35 o 
  -8   6   1       23.27       25.34      4.34 o 
  -7   6   1       69.61       91.34      6.42 o 
  -6   6   1       12.08        5.98      2.17 o 
  -5   6   1      207.46      217.56      7.50 o 
  -4   6   1     1476.86     1472.72     25.36 o 
  -3   6   1      331.97      339.25      5.40 o 
  -2   6   1     2766.12     2699.31     29.97 o 
  -1   6   1     3479.59     3301.32     35.17 o 
   0   6   1      255.25      234.96      4.62 o 
   1   6   1       74.98       90.45      2.82 o 
   2   6   1        5.17        7.65      1.14 o 
   3   6   1      800.50      816.07     12.63 o 
   4   6   1      464.35      466.90     11.22 o 
   5   6   1      152.89      168.11      7.13 o 
   6   6   1       74.28       73.39      5.51 o 
   7   6   1      144.18      158.07      9.14 o 
   8   6   1      112.59      136.87     10.94 o 
   9   6   1       45.47       51.94      8.70 o 
  10   6   1        0.93       -1.66      5.61 o 
 -10   7   1        0.07       -0.16      3.31 o 
  -9   7   1       46.58       40.07      6.07 o 
  -8   7   1       19.39       18.04      3.98 o 
  -7   7   1       71.97       58.02      5.47 o 
  -6   7   1      114.86      120.30      7.74 o 
  -5   7   1      101.12      101.42      6.81 o 
  -4   7   1      151.95      171.66      3.95 o 
  -3   7   1      232.64      207.64      4.15 o 
  -2   7   1       82.01       95.78      3.10 o 
  -1   7   1     2882.86     2883.69     31.65 o 
   0   7   1     1093.25     1076.88     13.84 o 
   1   7   1       10.36       10.87      1.33 o 
   2   7   1      215.65      216.50      7.86 o 
   3   7   1      475.90      464.24      8.86 o 
   4   7   1       50.30       62.21      5.37 o 
   5   7   1       20.64       17.04      2.88 o 
   6   7   1       74.89       77.84      5.84 o 
   7   7   1       11.14        8.06      3.05 o 
   8   7   1        7.34        4.13      2.94 o 
   9   7   1      108.44      115.48     11.20 o 
  10   7   1       18.29       13.28     10.05 o 
 -10   8   1        0.08        0.83      3.48 o 
  -9   8   1       11.79       10.05      3.97 o 
  -8   8   1       51.66       46.98      5.72 o 
  -7   8   1       92.98       94.00      6.69 o 
  -6   8   1      192.67      197.85      8.06 o 
  -5   8   1      506.89      553.17     12.85 o 
  -4   8   1        8.60        8.84      1.61 o 
  -3   8   1       28.21       28.38      1.72 o 
  -2   8   1      247.44      239.73      5.48 o 
  -1   8   1     1021.89     1013.38     15.84 o 
   0   8   1        8.39        9.49      1.20 o 
   1   8   1      804.48      803.99     11.84 o 
   2   8   1       42.84       36.51      5.02 o 
   3   8   1       41.30       47.64      3.59 o 
   4   8   1     1037.76     1063.16     16.57 o 
   5   8   1       61.05       70.43     10.77 o 
   6   8   1        6.95        8.38      2.73 o 
   7   8   1      376.63      399.96     13.58 o 
   8   8   1      256.49      277.63     12.93 o 
   9   8   1        0.61        3.20      4.35 o 
 -10   9   1        0.90        2.10      3.78 o 
  -9   9   1        0.02       -0.68      3.01 o 
  -8   9   1        0.61       -1.21      2.50 o 
  -7   9   1       84.22       67.79      5.88 o 
  -6   9   1       33.93       26.41      3.91 o 
  -5   9   1      290.69      312.04      7.98 o 
  -4   9   1      234.26      225.01      6.81 o 
  -3   9   1      405.90      410.64      8.29 o 
  -2   9   1      241.27      222.33      7.01 o 
  -1   9   1      107.13      120.94      5.75 o 
   0   9   1      344.20      368.61      8.23 o 
   1   9   1      599.40      614.88     10.12 o 
   2   9   1      460.77      446.97      8.73 o 
   3   9   1      326.26      317.67      7.36 o 
   4   9   1        5.20        4.15      1.37 o 
   5   9   1       65.12       60.01      4.19 o 
   6   9   1       33.96       41.31      3.59 o 
   7   9   1      106.05      111.56      7.47 o 
   8   9   1       60.04       68.18      6.76 o 
   9   9   1       26.45       16.03      4.79 o 
  -9  10   1       15.83       13.57      4.31 o 
  -8  10   1       49.77       46.38      6.83 o 
  -7  10   1       75.88       66.06      5.58 o 
  -6  10   1       89.85       84.82      8.69 o 
  -5  10   1        3.71        1.80      1.95 o 
  -4  10   1        4.35        2.55      1.56 o 
  -3  10   1       22.93       16.57      3.05 o 
  -2  10   1     1001.10     1052.20     15.25 o 
  -1  10   1     2420.65     2533.15     31.58 o 
   0  10   1      764.57      821.99     14.03 o 
   1  10   1        0.74        1.25      0.88 o 
   2  10   1      162.58      157.30      5.36 o 
   3  10   1       32.42       23.94      2.41 o 
   4  10   1        1.21        0.84      1.18 o 
   5  10   1      188.06      186.16      6.70 o 
   6  10   1       52.28       54.56      4.86 o 
   7  10   1       10.80       10.28      2.86 o 
   8  10   1       14.68       17.67      3.63 o 
   9  10   1       75.61       69.06      7.44 o 
  -9  11   1       15.39       20.02      5.12 o 
  -8  11   1        0.02        0.72      2.60 o 
  -7  11   1        8.55        9.31      2.74 o 
  -6  11   1      173.79      173.30      6.18 o 
  -5  11   1      433.11      456.57     11.34 o 
  -4  11   1       64.04       74.28      4.08 o 
  -3  11   1       60.66       64.48      3.61 o 
  -2  11   1     1087.89     1118.23     16.37 o 
  -1  11   1        2.16        1.16      0.91 o 
   0  11   1       55.09       36.31      2.63 o 
   1  11   1       55.90       54.14      3.79 o 
   2  11   1        8.24       10.49      1.67 o 
   3  11   1       72.28       80.13      4.63 o 
   4  11   1       85.03       88.97      4.65 o 
   5  11   1       18.65       17.26      2.73 o 
   6  11   1       82.20       85.03      5.43 o 
   7  11   1       46.45       46.52      4.68 o 
   8  11   1       15.11        8.66      2.85 o 
   9  11   1        5.30        4.36      3.14 o 
  -9  12   1       23.89       16.42      4.87 o 
  -8  12   1        0.64       -1.98      2.71 o 
  -7  12   1        2.21        3.56      3.26 o 
  -6  12   1       59.47       64.18      4.74 o 
  -5  12   1        2.58        3.03      1.82 o 
  -4  12   1      294.76      276.99      7.63 o 
  -3  12   1      171.80      168.13      5.58 o 
  -2  12   1       44.15       45.78      3.10 o 
  -1  12   1      308.90      341.04      7.72 o 
   0  12   1       41.68       52.91      3.18 o 
   1  12   1      109.19      122.67      4.60 o 
   2  12   1        4.55        2.07      1.20 o 
   3  12   1      328.19      341.28      8.51 o 
   4  12   1       71.29       73.29      5.19 o 
   5  12   1      298.71      301.91      8.98 o 
   6  12   1       42.95       39.24      5.92 o 
   7  12   1       26.57       26.31      3.88 o 
   8  12   1        1.91        2.98      2.65 o 
  -8  13   1        0.26        2.40      2.85 o 
  -7  13   1       10.67        9.97      3.40 o 
  -6  13   1       37.22       26.20      4.38 o 
  -5  13   1      169.84      170.79      6.64 o 
  -4  13   1       92.13       94.28      7.31 o 
  -3  13   1        3.11        1.43      1.30 o 
  -2  13   1       21.41       22.07      3.41 o 
  -1  13   1       53.92       57.87      3.47 o 
   0  13   1       34.48       38.88      2.96 o 
   1  13   1        2.87        1.36      1.14 o 
   2  13   1       18.67       21.44      2.52 o 
   3  13   1      103.31      102.73      4.92 o 
   4  13   1       82.17       83.14      4.83 o 
   5  13   1        8.22        5.85      2.36 o 
   6  13   1       93.55      100.42      6.70 o 
   7  13   1       20.14       26.16      3.79 o 
   8  13   1        3.87        3.45      2.92 o 
  -8  14   1        9.79        9.73      3.98 o 
  -7  14   1        0.43        1.68      2.90 o 
  -6  14   1        5.08        7.88      3.26 o 
  -5  14   1        2.97        2.64      2.36 o 
  -4  14   1       11.80        9.47      2.36 o 
  -3  14   1        5.41        4.01      1.73 o 
  -2  14   1       29.42       31.80      2.99 o 
  -1  14   1        9.50       11.50      2.12 o 
   0  14   1      242.80      246.94      7.42 o 
   1  14   1        8.03        5.82      1.71 o 
   2  14   1        8.80        9.36      1.99 o 
   3  14   1       23.37       25.22      3.01 o 
   4  14   1      583.72      672.54     13.98 o 
   5  14   1       54.70       68.13      5.77 o 
   6  14   1       69.89       77.97      5.70 o 
   7  14   1        5.95        5.81      2.88 o 
   8  14   1        0.12       -1.83      3.24 o 
  -8  15   1       57.84       47.30      6.52 o 
  -7  15   1        2.63        0.04      3.18 o 
  -6  15   1        6.25        1.01      2.61 o 
  -5  15   1       63.92       62.68      5.93 o 
  -4  15   1        4.18       -1.27      1.97 o 
  -3  15   1      234.87      270.94      8.03 o 
  -2  15   1      190.51      214.22      6.89 o 
  -1  15   1       13.07        9.44      2.00 o 
   0  15   1        1.00        2.69      1.52 o 
   1  15   1       31.92       36.10      4.74 o 
   2  15   1        1.71        2.47      1.69 o 
   3  15   1        1.16        0.22      1.68 o 
   4  15   1       41.09       41.38      4.97 o 
   5  15   1      211.06      248.59      8.67 o 
   6  15   1       29.55       25.16      3.84 o 
   7  15   1        1.92        1.87      3.35 o 
  -7  16   1        0.32        1.09      3.90 o 
  -6  16   1        2.74       -0.07      2.72 o 
  -5  16   1        3.10        2.34      2.81 o 
  -4  16   1        0.14        0.34      2.27 o 
  -3  16   1       50.58       60.31      5.35 o 
  -2  16   1        0.66       -0.76      1.58 o 
  -1  16   1        0.46        0.70      1.62 o 
   0  16   1        1.05        0.89      1.63 o 
   1  16   1       60.62       52.95      4.03 o 
   2  16   1        0.52        1.38      1.79 o 
   3  16   1      211.66      232.21      8.64 o 
   4  16   1       33.25       29.46      3.68 o 
   5  16   1       17.01       14.48      3.25 o 
   6  16   1       60.78       70.68      6.92 o 
   7  16   1       85.92       83.75      8.15 o 
  -6  17   1        2.73        7.42      3.86 o 
  -5  17   1        0.00       -2.39      5.61 o 
  -4  17   1       87.72       96.77      8.34 o 
  -3  17   1       78.86       84.08      7.70 o 
  -2  17   1       78.51       97.13     21.65 o 
  -1  17   1        7.70        8.30      3.06 o 
   0  17   1        8.67        4.91      2.31 o 
   1  17   1       32.89       47.19      5.66 o 
   2  17   1       22.05       23.18      3.49 o 
   3  17   1        0.97        5.90      2.24 o 
   4  17   1      117.98      116.86      7.20 o 
   5  17   1        0.46       -0.60      3.29 o 
   6  17   1      127.88      149.17     11.78 o 
  -6  18   1        2.16        2.45      3.90 o 
  -5  18   1        0.85       -0.74      3.06 o 
  -4  18   1        4.39        2.53      3.25 o 
  -3  18   1        4.76        2.89      4.64 o 
  -2  18   1        9.51       10.17      3.52 o 
  -1  18   1        7.17        7.35      3.71 o 
   0  18   1       46.21       53.47      5.07 o 
   1  18   1        1.06        0.54      2.24 o 
   2  18   1        9.98        9.56      2.94 o 
   3  18   1       28.11       23.24      7.10 o 
   4  18   1       35.30       28.56      5.76 o 
   5  18   1       84.85      105.34     10.12 o 
  -5  19   1       56.85       61.86      7.92 o 
  -4  19   1        0.97        2.51      3.80 o 
  -3  19   1        2.33        0.39      2.98 o 
  -2  19   1      171.03      191.03     11.29 o 
  -1  19   1       19.86       12.39      4.18 o 
   0  19   1        0.00        1.21      3.67 o 
   1  19   1      104.97      107.36      6.87 o 
   2  19   1       10.33        7.58      4.41 o 
   3  19   1        6.85       10.38      4.36 o 
   4  19   1        1.75        1.65      3.63 o 
  -4  20   1       53.42       43.43      8.70 o 
  -3  20   1       42.31       23.31      5.57 o 
  -2  20   1        5.42        1.66      3.71 o 
  -1  20   1       10.84       14.75      4.64 o 
   0  20   1       56.47       39.47      6.57 o 
   1  20   1        2.56        1.72      3.62 o 
   2  20   1       93.43       96.67     14.31 o 
   3  20   1       13.75        1.55      4.25 o 
  -2  21   1        0.38        2.32      5.03 o 
  -1  21   1        0.10       -2.71      4.25 o 
   0  21   1        4.52       14.69      6.19 o 
 -10   0   2       32.45       28.61      8.51 o 
  -8   0   2      105.52      139.22     13.92 o 
  -6   0   2      115.07      108.17      7.35 o 
  -4   0   2     5560.47     5111.26     62.40 o 
  -2   0   2        3.32        4.25      0.72 o 
   0   0   2     1355.94     1084.92     24.20 o 
   2   0   2     1641.95     1488.71     36.96 o 
   4   0   2      454.74      553.48     21.67 o 
   6   0   2       14.44       12.76      5.41 o 
   8   0   2        0.17       -1.55      4.64 o 
  10   0   2        0.08       -1.55      6.57 o 
 -11   1   2        0.69        5.25      4.62 o 
 -10   1   2        0.43       -3.02      3.48 o 
  -9   1   2      110.27      125.00     10.39 o 
  -8   1   2       82.66      114.01     11.79 o 
  -7   1   2      152.87      160.56     14.57 o 
  -6   1   2       48.08       51.32      4.07 o 
  -5   1   2     1869.98     1757.09     22.48 o 
  -4   1   2     1931.85     1933.47     18.68 o 
  -3   1   2     8444.77     8243.50     68.20 o 
  -2   1   2    12148.58    12401.76    110.62 o 
  -1   1   2       79.07       84.53      4.26 o 
   0   1   2     5072.44     4555.40     64.85 o 
   1   1   2      866.25      946.77     16.87 o 
   2   1   2        0.81        0.55      0.93 o 
   3   1   2     2074.01     2163.19     46.47 o 
   4   1   2       85.80      106.01      6.42 o 
   5   1   2      109.70       97.31     11.80 o 
   6   1   2        6.19        1.34      2.59 o 
   7   1   2        7.58       10.80      4.35 o 
   8   1   2        0.25       -2.17      3.41 o 
   9   1   2       35.43       29.79      6.69 o 
  10   1   2        0.51       -2.04      5.17 o 
 -11   2   2        3.95        7.15      5.80 o 
 -10   2   2       11.21       10.37      7.54 o 
  -9   2   2      656.09      726.97     24.19 o 
  -8   2   2      222.49      226.76      9.49 o 
  -7   2   2      100.03       96.56      6.07 o 
  -6   2   2      293.48      287.01      8.89 o 
  -5   2   2       24.91       17.50      1.85 o 
  -4   2   2      444.72      452.34      6.98 o 
  -3   2   2    10189.59    10604.04     95.88 o 
  -2   2   2     2033.91     2028.90     22.33 o 
  -1   2   2    19151.20    19561.01    276.09 o 
   0   2   2       26.63       20.36      1.25 o 
   1   2   2     2776.40     2679.13     35.39 o 
   2   2   2        8.19        6.27      2.71 o 
   3   2   2      232.12      196.40      8.51 o 
   4   2   2       53.80       52.99      4.92 o 
   5   2   2      190.99      193.86      9.29 o 
   6   2   2        1.49       -1.16      2.42 o 
   7   2   2      640.04      678.26     21.89 o 
   8   2   2        5.12        8.04      4.45 o 
   9   2   2        0.04        0.67      4.07 o 
  10   2   2        0.25        2.26      5.17 o 
 -11   3   2        4.89        4.45      4.65 o 
 -10   3   2        0.00       -2.34      3.41 o 
  -9   3   2       29.38       24.23      5.60 o 
  -8   3   2      199.19      195.88     10.98 o 
  -7   3   2      167.85      185.14     11.46 o 
  -6   3   2      317.02      307.38      9.28 o 
  -5   3   2     2763.72     2617.60    127.38 o 
  -4   3   2     3320.91     3278.47     42.82 o 
  -3   3   2      128.04      102.90      6.87 o 
  -2   3   2     2505.06     2419.16     26.46 o 
  -1   3   2    14194.89    14487.81    202.90 o 
   0   3   2     4236.53     4007.38     41.24 o 
   1   3   2      132.37      114.96      2.40 o 
   2   3   2      107.37      108.59      3.93 o 
   3   3   2     1422.44     1512.38     22.89 o 
   4   3   2      261.67      332.99      8.96 o 
   5   3   2        0.76        1.55      1.93 o 
   6   3   2        6.80       10.25      3.55 o 
   7   3   2        5.07        2.90      3.55 o 
   8   3   2      153.73      143.16     11.35 o 
   9   3   2        0.06       -2.74      3.68 o 
  10   3   2        0.13       -1.28      4.73 o 
 -11   4   2        5.98        3.09      4.65 o 
 -10   4   2        0.40        0.60      3.96 o 
  -9   4   2        4.23        8.12      3.35 o 
  -8   4   2      139.45      118.24      7.34 o 
  -7   4   2      147.36      143.63      7.25 o 
  -6   4   2      350.25      364.21     10.33 o 
  -5   4   2     3515.71     3476.46     93.69 o 
  -4   4   2        0.10        2.14      0.81 o 
  -3   4   2      908.12      891.42     12.39 o 
  -2   4   2     1015.92      956.25     10.61 o 
  -1   4   2    18991.23    19407.87    171.01 o 
   0   4   2      202.40      195.83      3.57 o 
   1   4   2       63.26       56.34      1.67 o 
   2   4   2     1392.20     1485.24     21.54 o 
   3   4   2     2365.80     2549.09     35.05 o 
   4   4   2      218.19      247.71      7.72 o 
   5   4   2       39.36       41.75      3.93 o 
   6   4   2       20.53       22.63      4.37 o 
   7   4   2       14.05        8.88      3.90 o 
   8   4   2        5.33        1.93      3.62 o 
   9   4   2        0.49        5.06      4.36 o 
  10   4   2       15.84       21.88      7.09 o 
 -11   5   2       12.57       21.89      7.15 o 
 -10   5   2        5.05        5.60      4.36 o 
  -9   5   2        0.60       -1.98      2.53 o 
  -8   5   2        4.17        6.29      3.05 o 
  -7   5   2      200.22      195.25      9.95 o 
  -6   5   2      112.37       99.38      5.56 o 
  -5   5   2        2.57        4.16      1.07 o 
  -4   5   2     1318.57     1363.51     24.97 o 
  -3   5   2        2.09        1.04      0.50 o 
  -2   5   2       35.90       29.90      1.51 o 
  -1   5   2     1802.60     1767.36     17.66 o 
   0   5   2       22.54       18.00      1.15 o 
   1   5   2       19.36       17.33      1.44 o 
   2   5   2        1.79        0.89      0.59 o 
   3   5   2       90.44       80.50      4.14 o 
   4   5   2        0.05        0.75      1.25 o 
   5   5   2      114.36       97.87      6.66 o 
   6   5   2       34.10       22.87      3.56 o 
   7   5   2       28.32       23.61      5.33 o 
   8   5   2       57.19       48.93      7.93 o 
   9   5   2       26.36       34.41     12.57 o 
  10   5   2        3.12        7.29      5.76 o 
 -10   6   2        8.21        6.25      3.79 o 
  -9   6   2       53.74       52.13     12.50 o 
  -8   6   2        0.59        5.66      2.78 o 
  -7   6   2        2.97        4.39      2.52 o 
  -6   6   2      823.17      893.74     18.29 o 
  -5   6   2       82.49       90.38      3.50 o 
  -4   6   2       12.38       11.17      2.29 o 
  -3   6   2      360.35      367.87      8.49 o 
  -2   6   2      238.07      262.27      5.47 o 
  -1   6   2      473.61      455.49      8.35 o 
   0   6   2      490.43      436.16      6.00 o 
   1   6   2       30.27       33.74      1.43 o 
   2   6   2      899.53      885.78     12.83 o 
   3   6   2        0.88        1.60      1.13 o 
   4   6   2        6.45        5.41      1.69 o 
   5   6   2      135.61      136.87      6.57 o 
   6   6   2      564.13      565.72     14.80 o 
   7   6   2        7.44        3.60      3.52 o 
   8   6   2       29.24       24.76      6.77 o 
   9   6   2        8.86        1.10      4.23 o 
 -10   7   2        1.95       -2.80      3.21 o 
  -9   7   2       14.56        8.49      3.78 o 
  -8   7   2       47.39       39.07      5.06 o 
  -7   7   2      151.05      150.32      7.71 o 
  -6   7   2        3.29        4.29      1.80 o 
  -5   7   2      283.57      302.54      8.90 o 
  -4   7   2      927.78     1082.85     13.24 o 
  -3   7   2      516.49      496.80      8.64 o 
  -2   7   2      901.84      904.97     18.18 o 
  -1   7   2        0.15       -0.08      0.56 o 
   0   7   2      406.08      371.94      6.43 o 
   1   7   2      846.04      815.33     11.70 o 
   2   7   2      571.67      586.03      9.86 o 
   3   7   2      536.53      539.30     11.51 o 
   4   7   2     1075.06     1072.88     19.67 o 
   5   7   2       66.28       66.42      5.07 o 
   6   7   2        0.19        1.40      2.22 o 
   7   7   2      160.39      149.06      8.38 o 
   8   7   2       25.03       23.09      8.31 o 
   9   7   2        1.90        2.71      4.92 o 
 -10   8   2        2.35        3.60      3.87 o 
  -9   8   2       32.27       26.05      5.04 o 
  -8   8   2        3.16       -1.40      2.58 o 
  -7   8   2        8.61        7.23      2.82 o 
  -6   8   2       15.03       10.68      2.53 o 
  -5   8   2      236.24      250.39      6.75 o 
  -4   8   2     5039.66     5209.79     50.07 o 
  -3   8   2      265.16      234.19      6.84 o 
  -2   8   2       56.77       50.50      3.11 o 
  -1   8   2        3.63        6.28      2.43 o 
   0   8   2     1277.76     1245.35     16.06 o 
   1   8   2       98.00      101.88      3.43 o 
   2   8   2       16.64       14.28      1.67 o 
   3   8   2     1810.96     1905.74     24.71 o 
   4   8   2       22.02       27.01      2.83 o 
   5   8   2       31.28       27.71      3.01 o 
   6   8   2        4.44        3.62      2.53 o 
   7   8   2      595.72      605.36     16.77 o 
   8   8   2      114.84      114.82     14.31 o 
   9   8   2       28.93       30.29      7.37 o 
 -10   9   2       21.16       32.54      5.80 o 
  -9   9   2       37.83       36.02      6.21 o 
  -8   9   2       49.33       48.08      5.65 o 
  -7   9   2       10.56        6.67      3.44 o 
  -6   9   2       45.90       43.14      3.63 o 
  -5   9   2      133.36      133.68      5.00 o 
  -4   9   2       16.59       12.37      2.01 o 
  -3   9   2      513.47      523.55     10.11 o 
  -2   9   2        0.60       -0.84      0.63 o 
  -1   9   2       22.45       25.04      3.29 o 
   0   9   2       11.52       12.28      1.53 o 
   1   9   2        0.01        3.40      1.51 o 
   2   9   2        0.45        1.07      0.88 o 
   3   9   2      199.88      180.36      5.62 o 
   4   9   2      174.22      167.45      8.60 o 
   5   9   2      199.85      202.25      7.04 o 
   6   9   2        6.12        6.79      2.31 o 
   7   9   2       27.02       11.09      4.86 o 
   8   9   2       36.60       34.08      5.22 o 
   9   9   2       16.99       20.79      6.42 o 
 -10  10   2        3.81        1.01      3.91 o 
  -9  10   2       33.91       39.04      6.28 o 
  -8  10   2        5.49        1.60      2.82 o 
  -7  10   2       16.66       18.19      3.62 o 
  -6  10   2       33.64       23.51      4.13 o 
  -5  10   2      134.28      130.13      6.25 o 
  -4  10   2       68.34       77.67      5.00 o 
  -3  10   2       13.36       17.90      1.96 o 
  -2  10   2       12.01       11.25      1.73 o 
  -1  10   2        1.96        0.99      0.79 o 
   0  10   2      128.42      155.11      4.51 o 
   1  10   2      196.13      225.40      6.70 o 
   2  10   2      199.72      206.55      5.81 o 
   3  10   2       10.19       10.78      1.80 o 
   4  10   2      142.42      160.43      5.87 o 
   5  10   2       25.32       20.22      2.98 o 
   6  10   2      367.69      385.97     10.69 o 
   7  10   2        0.58       -0.85      2.02 o 
   8  10   2       19.23       17.95      3.65 o 
   9  10   2        0.04       -0.83      3.21 o 
  -9  11   2       13.05       10.49      3.97 o 
  -8  11   2       10.57        9.35      3.40 o 
  -7  11   2        1.87        4.56      2.56 o 
  -6  11   2       96.86       96.01      6.35 o 
  -5  11   2        6.35        5.91      1.80 o 
  -4  11   2        3.87        3.71      1.44 o 
  -3  11   2      117.78      125.88      4.54 o 
  -2  11   2       71.06       72.61      6.00 o 
  -1  11   2      108.73      122.05      4.19 o 
   0  11   2      175.92      191.30      5.26 o 
   1  11   2        6.76        5.97      1.33 o 
   2  11   2      188.52      174.21      5.52 o 
   3  11   2       10.45        6.24      1.79 o 
   4  11   2      153.89      148.36      5.95 o 
   5  11   2      372.80      389.15     10.30 o 
   6  11   2      118.43      118.38      6.36 o 
   7  11   2        0.12        0.62      2.20 o 
   8  11   2       30.38       29.46      4.32 o 
  -9  12   2        1.19       -0.42      2.97 o 
  -8  12   2        5.41        4.44      3.21 o 
  -7  12   2        0.37       -1.17      2.29 o 
  -6  12   2      123.27      130.53     12.63 o 
  -5  12   2      186.98      179.62     10.08 o 
  -4  12   2      357.78      364.49     10.00 o 
  -3  12   2       19.21       19.08      2.33 o 
  -2  12   2      108.23      128.13      4.61 o 
  -1  12   2      170.56      180.21      5.33 o 
   0  12   2        0.01        1.60      1.45 o 
   1  12   2       25.23       23.34      2.44 o 
   2  12   2      397.77      421.45      9.33 o 
   3  12   2      306.21      318.53      8.33 o 
   4  12   2      211.75      200.20      7.04 o 
   5  12   2        1.05       -1.02      2.29 o 
   6  12   2        5.54        5.83      2.48 o 
   7  12   2       76.29       72.39      9.82 o 
   8  12   2       50.67       43.40      5.10 o 
  -9  13   2        2.78        7.58      4.09 o 
  -8  13   2        0.27       -3.38      2.25 o 
  -7  13   2       23.80       25.12      4.51 o 
  -6  13   2       48.72       38.19      4.77 o 
  -5  13   2        4.41        5.50      4.26 o 
  -4  13   2      198.23      215.96      8.90 o 
  -3  13   2       43.24       40.47      3.68 o 
  -2  13   2        0.72        0.56      1.10 o 
  -1  13   2       73.28       83.10      4.30 o 
   0  13   2      104.58      102.06      4.41 o 
   1  13   2      188.86      178.79      5.78 o 
   2  13   2      118.02      112.92      6.08 o 
   3  13   2       32.12       33.74      3.32 o 
   4  13   2       54.81       51.63      5.30 o 
   5  13   2       20.52       24.22      3.46 o 
   6  13   2        1.90       -0.66      2.12 o 
   7  13   2        9.56        6.23      3.05 o 
   8  13   2       17.15       18.12      4.19 o 
  -8  14   2        0.46        1.01      3.57 o 
  -7  14   2       50.29       46.01      5.74 o 
  -6  14   2      105.61      113.22      9.04 o 
  -5  14   2       21.88       17.19      3.56 o 
  -4  14   2       36.77       33.53      4.23 o 
  -3  14   2        4.65        5.53      1.95 o 
  -2  14   2       75.41       87.30      5.86 o 
  -1  14   2       62.19       65.16      3.82 o 
   0  14   2      129.92      129.16      5.41 o 
   1  14   2        9.27       11.58      2.04 o 
   2  14   2       48.31       43.51      3.53 o 
   3  14   2      442.98      504.31     11.62 o 
   4  14   2      244.75      272.90     10.55 o 
   5  14   2       15.50       11.23      2.88 o 
   6  14   2       35.72       46.33      4.76 o 
   7  14   2        0.35        0.62      2.72 o 
  -8  15   2       14.09       21.44     13.34 o 
  -7  15   2       19.95       14.92      5.80 o 
  -6  15   2       12.50        3.56      3.22 o 
  -5  15   2       11.75       12.32      3.90 o 
  -4  15   2       89.94       99.35      9.86 o 
  -3  15   2      503.99      529.86     17.18 o 
  -2  15   2       18.22       13.53      3.62 o 
  -1  15   2       37.90       32.76      3.52 o 
   0  15   2        8.92        9.45      2.60 o 
   1  15   2       83.13       87.16      5.43 o 
   2  15   2       10.13       11.17      3.63 o 
   3  15   2       81.84       79.58      4.87 o 
   4  15   2      174.43      184.35      7.32 o 
   5  15   2        7.70        7.98      2.71 o 
   6  15   2       27.61       22.20      3.74 o 
   7  15   2        0.27        0.50      3.09 o 
  -7  16   2        0.00       -0.71      3.52 o 
  -6  16   2        0.32       -2.91      2.93 o 
  -5  16   2       23.70       15.50      4.46 o 
  -4  16   2      138.85      106.49     25.33 o 
  -3  16   2      260.02      277.63     22.05 o 
  -2  16   2        0.90        3.13      2.69 o 
  -1  16   2        1.29        0.61      2.50 o 
   0  16   2        0.10        0.97      2.05 o 
   1  16   2       22.15       18.30      3.26 o 
   2  16   2      409.71      440.81     12.65 o 
   3  16   2       92.38       93.58      6.28 o 
   4  16   2        7.37        5.62      2.68 o 
   5  16   2       14.36       11.69      3.99 o 
   6  16   2        0.79        2.13      2.94 o 
  -7  17   2       45.18       38.92      7.21 o 
  -6  17   2       30.98       29.54      6.29 o 
  -5  17   2        9.79       18.52      4.83 o 
  -4  17   2       11.73       11.13      3.62 o 
  -3  17   2       76.32       70.35     12.18 o 
  -2  17   2       58.57       59.00      6.55 o 
  -1  17   2        0.10       -3.35      2.90 o 
   0  17   2        4.23        0.37      3.67 o 
   1  17   2        6.09        4.68      2.39 o 
   2  17   2      341.52      365.06     15.61 o 
   3  17   2       69.91       61.40      5.51 o 
   4  17   2        9.80        7.34      3.09 o 
   5  17   2        5.27        3.72      2.85 o 
   6  17   2        7.70        2.37      3.47 o 
  -6  18   2        2.54        0.53      3.99 o 
  -5  18   2        1.72        2.45      3.62 o 
  -4  18   2        1.16        1.53      3.25 o 
  -3  18   2        6.22       -1.16      3.15 o 
  -2  18   2        1.13        2.16      2.86 o 
  -1  18   2       15.73       12.70      4.15 o 
   0  18   2       69.78       43.31     10.05 o 
   1  18   2       25.26       19.71      5.61 o 
   2  18   2       13.31       12.98      3.61 o 
   3  18   2      100.09      114.66      7.28 o 
   4  18   2       54.75       57.31      6.95 o 
   5  18   2       10.71        8.06      3.81 o 
  -5  19   2       17.90       17.80     10.05 o 
  -4  19   2       29.11       34.30      6.39 o 
  -3  19   2       32.67       42.43      6.42 o 
  -2  19   2       12.11       12.65      4.46 o 
  -1  19   2       50.74       44.99      6.41 o 
   0  19   2       39.95       32.43      5.84 o 
   1  19   2       13.29       10.34      4.25 o 
   2  19   2       63.40       79.84      8.18 o 
   3  19   2        0.10       -2.49      2.41 o 
   4  19   2        2.54       -0.25      3.61 o 
  -4  20   2       14.49        7.91      4.23 o 
  -3  20   2       10.36       15.26      5.05 o 
  -2  20   2        3.24        0.81      3.25 o 
  -1  20   2        1.61        0.67      3.34 o 
   0  20   2      128.27      130.18      9.94 o 
   1  20   2       43.14       46.47      7.06 o 
   2  20   2        2.64       -3.42      3.52 o 
   3  20   2        9.42       11.31      4.79 o 
  -2  21   2       55.42       60.53     10.44 o 
  -1  21   2        0.28       -2.21      3.50 o 
   0  21   2        4.79       -1.72      3.63 o 
   1  21   2       51.62       60.32     13.15 o 
 -11   0   3        1.62        0.77      5.03 o 
  -9   0   3      224.25      206.15     17.79 o 
  -7   0   3       30.09       20.84      3.71 o 
  -5   0   3     5830.58     6141.76     75.34 o 
  -3   0   3      174.39      145.59      4.95 o 
  -1   0   3     5431.13     5291.13     75.74 o 
   1   0   3      102.71       96.70      5.80 o 
   3   0   3     5410.70     5807.02    126.17 o 
   5   0   3      136.39      160.50     12.38 o 
   7   0   3     1172.21     1167.65     43.76 o 
   9   0   3        0.40        1.93      6.19 o 
 -11   1   3        0.28       -0.71      4.23 o 
 -10   1   3       16.91       16.74      6.38 o 
  -9   1   3        0.37        0.97      3.28 o 
  -8   1   3      158.61      158.45     11.60 o 
  -7   1   3      778.42      811.24     23.62 o 
  -6   1   3        8.35        6.76      1.36 o 
  -5   1   3      727.55      756.30      9.55 o 
  -4   1   3      381.41      389.53      5.66 o 
  -3   1   3      485.06      476.77      5.89 o 
  -2   1   3    10987.64    10741.03     95.70 o 
  -1   1   3      138.81      147.53      2.44 o 
   0   1   3     4020.64     3824.54     55.81 o 
   1   1   3      159.05      154.80     11.41 o 
   2   1   3      224.12      208.47      7.37 o 
   3   1   3      188.06      179.19      7.52 o 
   4   1   3      430.49      483.63     14.64 o 
   5   1   3      342.66      330.94     12.72 o 
   6   1   3      187.90      214.45     28.23 o 
   7   1   3        1.89        1.35      3.41 o 
   8   1   3       35.31       32.17     13.15 o 
   9   1   3        0.02       -1.86      5.80 o 
 -11   2   3        0.16       -0.19      4.27 o 
 -10   2   3       98.12       76.86      8.97 o 
  -9   2   3       22.60       16.43      4.65 o 
  -8   2   3      456.16      502.32     14.00 o 
  -7   2   3      847.50      869.16     18.12 o 
  -6   2   3     2195.69     2111.27     30.09 o 
  -5   2   3       19.32        9.50      1.79 o 
  -4   2   3        1.01        0.52      0.57 o 
  -3   2   3      435.27      413.97      9.92 o 
  -2   2   3    13033.70    12876.42    115.20 o 
  -1   2   3     4110.21     4147.21     49.70 o 
   0   2   3     7231.79     6808.49     79.16 o 
   1   2   3     1213.27     1251.66     22.04 o 
   2   2   3      399.03      411.05     10.91 o 
   3   2   3      507.61      545.08     33.87 o 
   4   2   3       43.00       51.78     14.31 o 
   5   2   3      107.97      114.93      7.79 o 
   6   2   3        6.55        4.66      3.41 o 
   7   2   3       23.50       11.02      4.10 o 
   8   2   3        9.05        4.15      4.23 o 
   9   2   3        0.17       -0.01      4.18 o 
 -11   3   3       21.62       22.27     10.25 o 
 -10   3   3       39.08       30.76      6.39 o 
  -9   3   3      250.92      245.73     10.40 o 
  -8   3   3        1.70        2.93      2.28 o 
  -7   3   3      286.64      267.86      9.21 o 
  -6   3   3     1851.29     1876.64     24.63 o 
  -5   3   3     1120.72     1126.53     14.24 o 
  -4   3   3      535.16      562.01      8.19 o 
  -3   3   3      936.89      941.13     11.17 o 
  -2   3   3     5052.28     5072.92     52.41 o 
  -1   3   3        1.66        4.76      1.03 o 
   0   3   3       28.00       31.50      1.79 o 
   1   3   3       82.09       94.15      3.79 o 
   2   3   3       81.09       96.41      5.80 o 
   3   3   3      117.45      128.99      6.50 o 
   4   3   3      151.05      158.32      6.58 o 
   5   3   3       32.83       35.95      5.11 o 
   6   3   3     1211.08     1253.40     30.53 o 
   7   3   3       72.19       73.29     11.79 o 
   8   3   3       33.18       31.01     16.82 o 
   9   3   3        0.52       11.77      5.87 o 
 -11   4   3        1.96        4.92      5.99 o 
 -10   4   3       17.20       13.66      4.02 o 
  -9   4   3      188.11      168.75      9.09 o 
  -8   4   3       59.77       69.87      8.45 o 
  -7   4   3        1.07        0.55      1.16 o 
  -6   4   3      135.39      146.31      6.53 o 
  -5   4   3     1551.74     1705.71     21.97 o 
  -4   4   3      534.72      503.52      7.72 o 
  -3   4   3        8.15        3.31      0.80 o 
  -2   4   3      903.24      859.18     12.96 o 
  -1   4   3    23313.38    23840.15    234.43 o 
   0   4   3     1811.10     1749.60     19.72 o 
   1   4   3      937.55      862.11     10.15 o 
   2   4   3      846.26      898.73     15.07 o 
   3   4   3       21.45       33.35      7.31 o 
   4   4   3      170.43      174.40      8.47 o 
   5   4   3        7.27        4.52      2.59 o 
   6   4   3       21.97       17.60      4.51 o 
   7   4   3      208.34      219.09     12.82 o 
   8   4   3       17.38       15.66      5.33 o 
   9   4   3        9.78       13.99      7.35 o 
 -11   5   3        9.66        7.49      5.05 o 
 -10   5   3       51.78       52.82      7.44 o 
  -9   5   3       79.84       95.32      7.35 o 
  -8   5   3      489.39      504.72     14.33 o 
  -7   5   3       44.82       63.83      5.20 o 
  -6   5   3      266.84      284.04      8.88 o 
  -5   5   3      191.36      203.86      6.82 o 
  -4   5   3       33.59       33.64      2.79 o 
  -3   5   3       23.70       25.16      1.41 o 
  -2   5   3      728.79      699.69      8.34 o 
  -1   5   3     2665.05     2648.02     25.37 o 
   0   5   3        0.14        0.23      0.42 o 
   1   5   3       84.91       73.40      2.15 o 
   2   5   3      299.31      319.96      6.00 o 
   3   5   3        5.56        1.59      1.25 o 
   4   5   3      562.90      575.16     13.25 o 
   5   5   3      268.52      292.78     12.59 o 
   6   5   3        0.73        1.93      3.01 o 
   7   5   3      206.40      189.32     11.89 o 
   8   5   3        3.16        5.30      4.83 o 
   9   5   3        8.26        7.93      5.19 o 
 -11   6   3        3.87        0.04      3.33 o 
 -10   6   3        1.27       -0.19      3.44 o 
  -9   6   3        2.78        4.06      3.42 o 
  -8   6   3      210.19      184.23      8.81 o 
  -7   6   3      280.26      270.37      9.59 o 
  -6   6   3      489.29      478.67     13.22 o 
  -5   6   3      270.27      279.45      6.46 o 
  -4   6   3      139.12      125.13     12.17 o 
  -3   6   3      109.08      115.75      3.88 o 
  -2   6   3       44.93       55.19      1.89 o 
  -1   6   3     1075.38     1038.25     11.54 o 
   0   6   3        3.27        2.39      0.86 o 
   1   6   3      356.18      345.83      5.42 o 
   2   6   3      321.81      347.53      5.66 o 
   3   6   3       12.38       15.53      1.38 o 
   4   6   3       17.65       13.38      2.53 o 
   5   6   3      343.01      355.23     10.96 o 
   6   6   3      280.81      271.72     12.99 o 
   7   6   3       94.17       66.22     20.69 o 
   8   6   3        0.00        0.48      3.80 o 
   9   6   3       34.47       28.80      7.79 o 
 -10   7   3        0.26        0.85      3.27 o 
  -9   7   3       61.64       64.60      6.61 o 
  -8   7   3      139.82      153.25     11.10 o 
  -7   7   3      161.17      159.75      7.76 o 
  -6   7   3       11.01       10.61      2.44 o 
  -5   7   3      205.35      199.72      5.29 o 
  -4   7   3       63.23       82.74      3.95 o 
  -3   7   3      357.08      433.29      8.12 o 
  -2   7   3      777.60      764.18      9.57 o 
  -1   7   3      101.82      122.30      2.83 o 
   0   7   3      604.43      627.94      9.29 o 
   1   7   3        6.38        5.45      0.85 o 
   2   7   3       21.50       21.26      1.37 o 
   3   7   3        7.11        3.78      1.25 o 
   4   7   3       72.04       69.95      3.99 o 
   5   7   3        9.69        8.36      2.60 o 
   6   7   3       45.60       52.74     10.24 o 
   7   7   3        0.41        1.92      3.80 o 
   8   7   3        0.01        4.64      4.10 o 
   9   7   3        0.00       -1.02      4.62 o 
 -10   8   3       19.77       21.34      7.91 o 
  -9   8   3       20.12       25.65      4.87 o 
  -8   8   3        0.25        0.14      2.71 o 
  -7   8   3       10.63        8.67      2.88 o 
  -6   8   3      187.28      186.34     13.15 o 
  -5   8   3        0.42       -0.46      0.91 o 
  -4   8   3      842.33      905.15     19.72 o 
  -3   8   3      484.77      490.10      8.48 o 
  -2   8   3      490.50      466.93      7.81 o 
  -1   8   3      619.60      650.95      8.62 o 
   0   8   3     1727.22     1684.83     23.88 o 
   1   8   3       71.19       72.16      2.39 o 
   2   8   3      218.37      237.69      6.06 o 
   3   8   3      265.14      283.02      8.99 o 
   4   8   3       48.77       42.96      3.48 o 
   5   8   3      117.11      123.09      7.42 o 
   6   8   3      408.60      414.12     11.53 o 
   7   8   3       13.22        2.43      5.99 o 
   8   8   3       57.60       48.37      8.15 o 
   9   8   3       19.45       21.24      6.94 o 
 -10   9   3       13.39        5.08      4.01 o 
  -9   9   3        5.99        5.05      3.35 o 
  -8   9   3       13.15       10.27      3.48 o 
  -7   9   3       21.98       29.27      4.26 o 
  -6   9   3       14.11       18.16      3.83 o 
  -5   9   3      268.12      274.36      8.84 o 
  -4   9   3        0.50        0.29      0.82 o 
  -3   9   3      116.36      126.05      6.64 o 
  -2   9   3      387.67      355.97      6.87 o 
  -1   9   3     1105.51     1076.58     22.72 o 
   0   9   3       78.91       63.08      3.24 o 
   1   9   3      141.51      151.18      5.08 o 
   2   9   3        0.65       -0.79      0.85 o 
   3   9   3        0.15        0.40      1.05 o 
   4   9   3        0.00       -0.89      1.32 o 
   5   9   3      141.40      150.36      6.54 o 
   6   9   3       49.39       46.29      4.50 o 
   7   9   3       95.98      107.03      6.61 o 
   8   9   3        0.03        7.14      4.62 o 
 -10  10   3       12.85        7.99      4.07 o 
  -9  10   3        4.90        1.41      3.21 o 
  -8  10   3        2.34        2.75      2.97 o 
  -7  10   3       61.62       69.55      8.83 o 
  -6  10   3      523.38      549.04     14.20 o 
  -5  10   3       11.36        9.28      2.46 o 
  -4  10   3       26.33       21.34      2.34 o 
  -3  10   3       17.27       15.31      2.85 o 
  -2  10   3      282.78      329.76      7.20 o 
  -1  10   3       15.15       13.46      3.39 o 
   0  10   3       98.55       95.21      4.69 o 
   1  10   3        5.37        4.61      1.20 o 
   2  10   3       32.54       28.09      2.48 o 
   3  10   3       13.14        8.43      1.73 o 
   4  10   3        0.35        1.12      1.33 o 
   5  10   3        1.21       -0.28      1.82 o 
   6  10   3       77.17       81.04      6.24 o 
   7  10   3      187.07      213.11      8.77 o 
   8  10   3       38.36       40.08      5.84 o 
  -9  11   3        8.87        9.09      3.98 o 
  -8  11   3       34.73       24.10      6.17 o 
  -7  11   3        6.89        8.33      3.01 o 
  -6  11   3      146.50      131.85      7.15 o 
  -5  11   3       56.27       62.18      4.82 o 
  -4  11   3       56.63       72.00     10.19 o 
  -3  11   3      116.49      117.02      6.92 o 
  -2  11   3       25.60       16.33      4.22 o 
  -1  11   3        4.57        0.85      1.51 o 
   0  11   3      433.81      453.02     12.25 o 
   1  11   3        8.43        9.29      1.67 o 
   2  11   3      290.33      319.04      7.78 o 
   3  11   3       53.01       51.93      4.11 o 
   4  11   3       93.75      102.76      5.41 o 
   5  11   3        2.11        1.00      2.09 o 
   6  11   3        1.96        1.85      2.02 o 
   7  11   3      127.92      135.04      7.39 o 
   8  11   3       37.72       52.72      5.65 o 
  -9  12   3       50.87       49.76      9.47 o 
  -8  12   3        9.32        3.06      3.24 o 
  -7  12   3       12.38        8.04      3.06 o 
  -6  12   3       33.25       24.55      3.89 o 
  -5  12   3      160.91      144.26      7.04 o 
  -4  12   3      311.53      277.57     17.19 o 
  -3  12   3       74.09       68.52      7.00 o 
  -2  12   3      115.60      117.05      5.55 o 
  -1  12   3        1.85        1.72      1.34 o 
   0  12   3      510.07      522.36      9.94 o 
   1  12   3       35.03       35.85      2.86 o 
   2  12   3      164.48      160.82      5.60 o 
   3  12   3      125.57      124.88      9.10 o 
   4  12   3      194.93      186.04      6.95 o 
   5  12   3       87.14       82.99      5.43 o 
   6  12   3       65.21       67.27      6.02 o 
   7  12   3        9.37        4.60      2.55 o 
   8  12   3       14.10        6.10      3.68 o 
  -9  13   3       22.15       22.94      6.59 o 
  -8  13   3        0.99       -0.10      3.50 o 
  -7  13   3        3.03        4.87      3.22 o 
  -6  13   3      100.65       99.74      8.31 o 
  -5  13   3       26.66       26.18      4.62 o 
  -4  13   3       17.03       16.24      3.90 o 
  -3  13   3        1.29        2.93      3.09 o 
  -2  13   3       60.96       52.77      6.19 o 
  -1  13   3        0.55        1.63      1.40 o 
   0  13   3       23.89       26.99      2.97 o 
   1  13   3       11.17        8.16      2.38 o 
   2  13   3      260.17      263.11      7.40 o 
   3  13   3       40.77       42.90      3.73 o 
   4  13   3       76.26       77.62      5.01 o 
   5  13   3      317.48      334.07     12.62 o 
   6  13   3        0.01       -0.33      2.18 o 
   7  13   3       13.00        5.28      3.09 o 
  -8  14   3        3.25        0.72      3.71 o 
  -7  14   3       36.52       42.56     11.21 o 
  -6  14   3      102.33       96.29      8.70 o 
  -5  14   3        0.75        1.08      2.57 o 
  -4  14   3      118.00      130.12     21.85 o 
  -3  14   3      586.41      632.55     25.73 o 
  -2  14   3       20.76       26.02      5.99 o 
  -1  14   3       34.46       29.11      4.73 o 
   0  14   3        1.61        2.63      1.84 o 
   1  14   3      705.02      710.26     19.62 o 
   2  14   3       74.92       74.29      5.18 o 
   3  14   3       37.27       33.72      5.03 o 
   4  14   3       14.65       17.65      3.31 o 
   5  14   3       66.69       66.62      6.16 o 
   6  14   3       28.44       27.99      5.78 o 
   7  14   3       16.90       15.47      4.18 o 
  -8  15   3        6.44        4.30      4.07 o 
  -7  15   3        0.00       -1.09      2.93 o 
  -6  15   3       89.55       78.29      8.15 o 
  -5  15   3       70.52       66.58     12.37 o 
  -4  15   3       52.41       34.07      5.45 o 
  -3  15   3      130.59      148.52     16.63 o 
  -2  15   3       22.16       21.68      4.46 o 
  -1  15   3        2.23        2.55      2.57 o 
   0  15   3      291.07      293.97     12.33 o 
   1  15   3        1.14        2.93      2.14 o 
   2  15   3        0.08        0.34      1.98 o 
   3  15   3        5.98        6.72      2.57 o 
   4  15   3      198.66      211.98      9.29 o 
   5  15   3       64.79       75.62      6.52 o 
   6  15   3       14.80        7.72      4.20 o 
  -7  16   3        0.00       -4.83      3.22 o 
  -6  16   3        4.78        4.47      3.71 o 
  -5  16   3       35.11       45.34      6.41 o 
  -4  16   3       69.90       70.46      7.37 o 
  -3  16   3       56.17       52.66      7.54 o 
  -2  16   3       29.55       38.88      8.12 o 
  -1  16   3       20.55       10.38      4.64 o 
   0  16   3       37.48       40.87      5.94 o 
   1  16   3        0.26       -0.04      2.86 o 
   2  16   3      154.13      176.35      8.20 o 
   3  16   3      519.47      554.81     15.09 o 
   4  16   3      237.48      280.15     10.79 o 
   5  16   3        2.91        7.92      3.20 o 
   6  16   3        1.36        3.05      3.25 o 
  -7  17   3        0.11        2.07      4.18 o 
  -6  17   3       15.58        2.88      4.15 o 
  -5  17   3        1.11        0.90      3.15 o 
  -4  17   3      132.83      139.11     10.02 o 
  -3  17   3       64.88       66.79      7.37 o 
  -2  17   3       15.45       11.41      3.90 o 
  -1  17   3        6.05        3.77      3.09 o 
   0  17   3        0.20        0.88      2.78 o 
   1  17   3       15.60       15.63      4.36 o 
   2  17   3      135.29      133.13      9.76 o 
   3  17   3        4.24        6.60      2.86 o 
   4  17   3       27.18       23.44      4.28 o 
   5  17   3        4.92        0.54      2.97 o 
  -6  18   3       44.00       35.22      6.82 o 
  -5  18   3        0.00       -1.32      3.15 o 
  -4  18   3       52.11       61.76      9.67 o 
  -3  18   3       96.23      118.70      9.36 o 
  -2  18   3       31.10       30.31      5.48 o 
  -1  18   3        7.17        6.49      3.62 o 
   0  18   3        0.17        0.00      2.78 o 
   1  18   3        1.08       -2.89      2.63 o 
   2  18   3       83.40       71.51      7.98 o 
   3  18   3       48.89       47.36      6.97 o 
   4  18   3        1.26        3.16      2.90 o 
  -5  19   3       10.77        5.69      4.46 o 
  -4  19   3       59.38       64.45      8.06 o 
  -3  19   3        4.47        8.20      3.86 o 
  -2  19   3        1.66        6.44      3.63 o 
  -1  19   3        3.58        5.44      3.38 o 
   0  19   3        6.44        7.66      4.15 o 
   1  19   3       98.87      103.72      9.38 o 
   2  19   3        6.70        8.84      3.87 o 
   3  19   3        0.61       -0.84      3.57 o 
  -4  20   3       26.25       16.43      5.47 o 
  -3  20   3        5.81        4.64      3.86 o 
  -2  20   3       11.19       -0.05      4.06 o 
  -1  20   3       25.93       23.91      5.85 o 
   0  20   3        0.07       -0.76      3.43 o 
   1  20   3       15.01       14.07      4.79 o 
   2  20   3        0.00        1.60      4.07 o 
  -2  21   3        3.26       -0.30      3.99 o 
  -1  21   3       13.77        6.79      4.64 o 
   0  21   3        6.80       10.08      4.79 o 
 -10   0   4       38.03       23.97      8.51 o 
  -8   0   4      310.64      277.74     18.18 o 
  -6   0   4       67.83       59.07      3.81 o 
  -4   0   4       45.87       60.87      5.80 o 
  -2   0   4      605.70      611.54     20.63 o 
   0   0   4      186.83      185.33      8.13 o 
   2   0   4      159.37      180.25     10.06 o 
   4   0   4      208.60      198.82     13.15 o 
   6   0   4      768.72      766.82     32.52 o 
   8   0   4       24.53       10.05      6.96 o 
 -11   1   4       12.46       17.68      5.72 o 
 -10   1   4       31.78       27.97     12.76 o 
  -9   1   4       51.80       57.02      7.52 o 
  -8   1   4      374.99      420.49     12.36 o 
  -7   1   4      230.99      213.07      5.69 o 
  -6   1   4        2.93        4.68      0.98 o 
  -5   1   4       86.60       92.06      2.81 o 
  -4   1   4       55.96       56.20      2.18 o 
  -3   1   4       95.12       86.94      2.38 o 
  -2   1   4      155.04      142.16      2.96 o 
  -1   1   4     2132.56     1972.89     19.21 o 
   0   1   4      283.24      249.05      8.71 o 
   1   1   4     1422.74     1332.14     24.15 o 
   2   1   4     1686.71     1788.62     32.24 o 
   3   1   4      348.84      390.94     11.89 o 
   4   1   4      218.92      210.25     11.80 o 
   5   1   4        3.06       -0.06      2.59 o 
   6   1   4        9.36        4.12      3.62 o 
   7   1   4      127.99      128.73     10.38 o 
   8   1   4       19.97       11.78      5.11 o 
   9   1   4        1.16       -0.30      4.35 o 
 -11   2   4        0.38       -4.33      3.41 o 
 -10   2   4        0.51        1.32      3.68 o 
  -9   2   4       24.20       27.79      4.38 o 
  -8   2   4       46.87       37.83      5.12 o 
  -7   2   4       39.17       34.61      2.73 o 
  -6   2   4      129.27      120.93      5.45 o 
  -5   2   4      713.09      744.09      9.42 o 
  -4   2   4       34.57       41.39      1.73 o 
  -3   2   4       49.01       50.74      2.60 o 
  -2   2   4     8540.79     8433.58     69.39 o 
  -1   2   4     6590.48     6439.09     58.15 o 
   0   2   4       12.94       12.91      1.30 o 
   1   2   4       38.00       30.79      2.78 o 
   2   2   4     1409.21     1475.73     28.91 o 
   3   2   4       66.87       49.70     16.44 o 
   4   2   4       91.70       96.16      6.82 o 
   5   2   4      465.65      460.20     15.86 o 
   6   2   4       15.15       10.00      3.68 o 
   7   2   4       20.72       32.03      6.27 o 
   8   2   4        3.17       -1.80      3.62 o 
   9   2   4        0.01        2.89      5.33 o 
 -11   3   4       79.27       84.52     24.94 o 
 -10   3   4       43.65       47.29      6.01 o 
  -9   3   4       10.83        9.82      3.56 o 
  -8   3   4      215.76      231.43      8.88 o 
  -7   3   4       63.14       60.25      3.73 o 
  -6   3   4       13.13       13.00      2.34 o 
  -5   3   4      747.44      781.71     10.96 o 
  -4   3   4       66.32       64.82      2.72 o 
  -3   3   4        0.04        0.77      0.54 o 
  -2   3   4      110.45      114.52      2.79 o 
  -1   3   4       17.26       18.51      1.63 o 
   0   3   4       14.91       15.37      1.23 o 
   1   3   4      988.68      913.50     14.67 o 
   2   3   4     3115.08     3233.28     52.69 o 
   3   3   4      984.49     1125.62     41.46 o 
   4   3   4       24.33       25.60      4.07 o 
   5   3   4      605.46      585.91     18.16 o 
   6   3   4        2.90        2.13      3.01 o 
   7   3   4        2.14        1.37      3.62 o 
   8   3   4        8.61        7.14      5.03 o 
   9   3   4        3.32       -2.84      5.01 o 
 -11   4   4        3.31        1.44      4.07 o 
 -10   4   4        3.77        3.98      3.24 o 
  -9   4   4      788.59      841.54     20.22 o 
  -8   4   4      124.67      118.60     13.00 o 
  -7   4   4      128.81      146.75      5.45 o 
  -6   4   4       47.12       56.41      2.93 o 
  -5   4   4       54.38       60.78      2.74 o 
  -4   4   4      344.11      331.96      5.94 o 
  -3   4   4       12.45        9.79      1.02 o 
  -2   4   4     7454.00     7548.48     77.07 o 
  -1   4   4     2012.70     2048.71     27.38 o 
   0   4   4      323.06      326.75      5.58 o 
   1   4   4       52.72       43.86      2.12 o 
   2   4   4     2579.88     2712.73     57.57 o 
   3   4   4        3.11        1.16      1.57 o 
   4   4   4      133.89      143.20      8.08 o 
   5   4   4        0.99       -0.12      2.59 o 
   6   4   4      480.89      567.83     19.42 o 
   7   4   4       52.92       46.63      7.35 o 
   8   4   4        8.05       10.94      5.05 o 
   9   4   4        1.68        0.10      4.78 o 
 -11   5   4       34.88       26.78      5.65 o 
 -10   5   4       69.16       61.28      6.76 o 
  -9   5   4      134.46      145.98     18.82 o 
  -8   5   4      746.30      805.88     31.21 o 
  -7   5   4       57.60       57.87      3.70 o 
  -6   5   4       10.67        8.59      1.70 o 
  -5   5   4      402.55      418.66      7.43 o 
  -4   5   4       15.15       14.69      1.42 o 
  -3   5   4      862.50      874.53      9.49 o 
  -2   5   4      379.08      345.73      5.96 o 
  -1   5   4     3048.23     2970.80     32.20 o 
   0   5   4      550.51      547.79      8.01 o 
   1   5   4     1485.74     1526.85     33.54 o 
   2   5   4     1862.46     1861.99     20.38 o 
   3   5   4      178.36      196.55     11.99 o 
   4   5   4       79.89       72.23      6.22 o 
   5   5   4        6.63        4.33      2.52 o 
   6   5   4       41.43       28.15      5.45 o 
   7   5   4        0.02        1.21      3.25 o 
   8   5   4        9.86        7.41      5.41 o 
   9   5   4        0.09       -5.50      5.80 o 
 -11   6   4        0.97        2.87      3.91 o 
 -10   6   4        6.27       10.96      3.94 o 
  -9   6   4       53.22       53.24      7.68 o 
  -8   6   4        0.77        0.00      2.30 o 
  -7   6   4       79.57       72.61      7.59 o 
  -6   6   4      243.44      247.20      8.22 o 
  -5   6   4       38.30       39.41      2.36 o 
  -4   6   4      533.25      547.01      8.04 o 
  -3   6   4       71.29       75.92      2.25 o 
  -2   6   4     3879.35     3862.09     36.60 o 
  -1   6   4      182.62      198.05      5.47 o 
   0   6   4     1785.87     1866.71     21.80 o 
   1   6   4     1515.34     1582.50     17.32 o 
   2   6   4     1159.50     1220.06     14.66 o 
   3   6   4        2.81        2.91      1.25 o 
   4   6   4        0.32       -0.33      1.86 o 
   5   6   4       23.45       20.64      4.55 o 
   6   6   4        0.99       -0.74      3.14 o 
   7   6   4       17.22       13.73      4.65 o 
   8   6   4       10.07       10.04      5.01 o 
   9   6   4        1.05        5.60      5.45 o 
 -11   7   4       30.88       19.24      5.20 o 
 -10   7   4        9.42        5.93      3.78 o 
  -9   7   4       10.15        9.56      3.35 o 
  -8   7   4       23.80       13.90      5.01 o 
  -7   7   4       62.26       53.09      5.86 o 
  -6   7   4       37.17       37.29      4.96 o 
  -5   7   4       39.91       24.55      3.42 o 
  -4   7   4       32.17       29.61      1.78 o 
  -3   7   4       55.68       65.33      2.25 o 
  -2   7   4     1641.79     1630.80     17.25 o 
  -1   7   4       96.86       94.53      2.43 o 
   0   7   4     1417.68     1552.84     34.32 o 
   1   7   4      931.82      955.77     11.81 o 
   2   7   4      183.59      187.11      4.22 o 
   3   7   4        3.49        6.63      1.67 o 
   4   7   4      341.21      357.06      9.04 o 
   5   7   4        0.31        2.21      2.86 o 
   6   7   4      535.29      524.92     18.82 o 
   7   7   4        3.37        4.25      4.10 o 
   8   7   4        2.99        1.55      4.25 o 
 -10   8   4        0.04       -0.49      3.24 o 
  -9   8   4       21.16       17.59      5.79 o 
  -8   8   4       10.36        8.38      3.24 o 
  -7   8   4      158.58      154.83     11.09 o 
  -6   8   4        8.43        8.04      3.75 o 
  -5   8   4        0.16        0.14      0.95 o 
  -4   8   4      616.69      619.42     11.67 o 
  -3   8   4      108.23      110.46      3.08 o 
  -2   8   4      907.94      948.80     11.45 o 
  -1   8   4      708.31      699.88      8.97 o 
   0   8   4      201.86      204.46      4.65 o 
   1   8   4        0.10        0.25      0.62 o 
   2   8   4       30.26       29.61      2.50 o 
   3   8   4      717.47      730.16     18.54 o 
   4   8   4       69.82       66.43      4.33 o 
   5   8   4       63.20       78.73      7.48 o 
   6   8   4        4.85        0.77      3.55 o 
   7   8   4       49.74       37.12      6.82 o 
   8   8   4        9.92        5.02      4.73 o 
 -10   9   4        2.77        4.23      3.67 o 
  -9   9   4        3.47        1.69      3.03 o 
  -8   9   4       37.01       45.70      5.47 o 
  -7   9   4       21.86       16.76      3.46 o 
  -6   9   4      422.89      430.97     12.01 o 
  -5   9   4      100.88      101.95      9.17 o 
  -4   9   4       19.83       15.55      4.58 o 
  -3   9   4        0.93        3.39      0.87 o 
  -2   9   4      102.44       97.23      2.82 o 
  -1   9   4        8.97        8.24      1.43 o 
   0   9   4       36.35       31.22      2.07 o 
   1   9   4      104.33      103.32      3.80 o 
   2   9   4      192.61      200.29      5.79 o 
   3   9   4      195.94      189.17      6.13 o 
   4   9   4      155.43      164.26      6.36 o 
   5   9   4     1140.38     1278.16     21.41 o 
   6   9   4        7.01        8.88      3.44 o 
   7   9   4        5.52        2.61      2.88 o 
   8   9   4        5.87        6.88      3.63 o 
 -10  10   4       11.52       12.97      5.94 o 
  -9  10   4        3.42        5.42      3.56 o 
  -8  10   4       42.40       45.30      5.43 o 
  -7  10   4       74.84       75.58      6.08 o 
  -6  10   4       99.73       95.21      5.97 o 
  -5  10   4       76.07       69.66      4.77 o 
  -4  10   4      157.24      155.66      6.28 o 
  -3  10   4        0.84        2.01      1.34 o 
  -2  10   4      638.90      618.41     10.02 o 
  -1  10   4        0.00       -0.95      0.63 o 
   0  10   4        0.50        1.74      1.12 o 
   1  10   4      172.47      162.68      4.96 o 
   2  10   4        3.60        2.05      1.23 o 
   3  10   4      209.98      214.42      6.75 o 
   4  10   4        4.49        0.47      1.61 o 
   5  10   4      155.39      178.40      8.71 o 
   6  10   4      297.55      324.36     10.38 o 
   7  10   4       13.96        9.80      5.13 o 
   8  10   4        0.84        0.89      3.48 o 
 -10  11   4       12.29       19.46      6.96 o 
  -9  11   4       19.17       20.01      5.66 o 
  -8  11   4       29.51       31.81      6.22 o 
  -7  11   4        0.08       -0.19      3.01 o 
  -6  11   4       74.64       58.03      9.67 o 
  -5  11   4       95.13       93.93      7.37 o 
  -4  11   4      189.12      176.07      8.98 o 
  -3  11   4      170.06      168.29      8.43 o 
  -2  11   4      371.43      374.54     12.94 o 
  -1  11   4        1.25        1.05      1.67 o 
   0  11   4        9.49        3.41      1.46 o 
   1  11   4        0.58       -0.75      1.23 o 
   2  11   4      217.11      228.83      7.19 o 
   3  11   4     1517.63     1609.00     23.39 o 
   4  11   4      411.79      425.20     12.79 o 
   5  11   4        1.92        1.24      2.14 o 
   6  11   4       34.46       35.30      4.97 o 
   7  11   4        2.31        9.86      3.81 o 
  -9  12   4       21.43       23.75      6.39 o 
  -8  12   4       77.65       68.98      8.46 o 
  -7  12   4        1.56        3.53      3.41 o 
  -6  12   4      122.63      116.88      9.47 o 
  -5  12   4        7.21        5.63      3.48 o 
  -4  12   4      125.25      131.66      8.42 o 
  -3  12   4      148.85      158.02      9.28 o 
  -2  12   4       81.88       57.60      6.57 o 
  -1  12   4       81.41       60.45     11.41 o 
   0  12   4       50.36       51.19      3.78 o 
   1  12   4       41.97       39.59      4.50 o 
   2  12   4      255.93      261.32     10.99 o 
   3  12   4      498.62      497.24     13.27 o 
   4  12   4        3.42       -0.06      2.75 o 
   5  12   4       29.77       25.00      4.18 o 
   6  12   4       39.37       32.67      5.15 o 
   7  12   4       17.72       11.26      3.86 o 
  -9  13   4        0.11       -1.98      4.23 o 
  -8  13   4        2.33       -2.55      3.34 o 
  -7  13   4        1.11        1.59      3.50 o 
  -6  13   4        2.85        0.00      2.50 o 
  -5  13   4       14.67       10.89      7.54 o 
  -4  13   4      312.40      319.36     13.73 o 
  -3  13   4      378.92      395.90     14.70 o 
  -2  13   4      179.42      154.63      8.98 o 
  -1  13   4       15.85       14.20      3.71 o 
   0  13   4      124.66      101.69      8.12 o 
   1  13   4       62.84       59.08     10.77 o 
   2  13   4       22.59       18.23      3.17 o 
   3  13   4      263.75      284.51     17.18 o 
   4  13   4       11.76       10.02      2.87 o 
   5  13   4      220.01      220.08      9.84 o 
   6  13   4        0.11       -2.47      2.53 o 
   7  13   4       11.90        8.86      3.75 o 
  -8  14   4        3.56        9.92      5.05 o 
  -7  14   4       15.63       15.98      4.92 o 
  -6  14   4       13.32        8.29      4.64 o 
  -5  14   4      146.47      145.97     19.14 o 
  -4  14   4        9.09        6.77      3.25 o 
  -3  14   4       80.58       90.46      7.54 o 
  -2  14   4       13.70       14.14      3.71 o 
  -1  14   4      345.70      342.83     15.28 o 
   0  14   4      548.83      558.46     17.63 o 
   1  14   4     1728.32     1788.93     29.40 o 
   2  14   4      388.73      388.36     14.23 o 
   3  14   4        2.84        2.29      2.10 o 
   4  14   4       65.47       74.27      8.74 o 
   5  14   4        6.34        5.43      2.73 o 
   6  14   4       10.37        1.61      3.48 o 
  -8  15   4        0.03        0.39      3.71 o 
  -7  15   4        0.73       -0.45      3.43 o 
  -6  15   4       25.47       37.13      6.15 o 
  -5  15   4        2.88        1.71      3.15 o 
  -4  15   4       86.79       73.67      7.93 o 
  -3  15   4       17.88       26.86      4.90 o 
  -2  15   4       33.77       30.47      5.28 o 
  -1  15   4      307.73      314.87     13.16 o 
   0  15   4      682.30      755.00     21.76 o 
   1  15   4      209.69      224.49     11.52 o 
   2  15   4        0.04       -1.05      2.40 o 
   3  15   4       17.59       16.32      7.00 o 
   4  15   4       67.49       55.73      5.71 o 
   5  15   4        6.39        3.89      2.72 o 
   6  15   4        0.25        3.31      3.14 o 
  -7  16   4        0.48        2.35      3.90 o 
  -6  16   4        1.73       -1.74      3.01 o 
  -5  16   4       42.07       34.61      8.89 o 
  -4  16   4       58.99       55.00      6.94 o 
  -3  16   4       11.43       13.94      4.27 o 
  -2  16   4       70.99       70.88      7.32 o 
  -1  16   4      371.57      385.48     15.31 o 
   0  16   4      212.04      205.60     21.08 o 
   1  16   4       22.51       19.42      4.50 o 
   2  16   4        5.25        1.21      3.34 o 
   3  16   4       89.12       78.49      8.36 o 
   4  16   4      119.28      135.20      8.14 o 
   5  16   4        7.17        2.05      3.33 o 
  -7  17   4        0.04        1.71      4.18 o 
  -6  17   4        4.91        6.31      4.27 o 
  -5  17   4        0.00       -1.05      2.78 o 
  -4  17   4       70.67       52.72      7.05 o 
  -3  17   4       23.31       26.30      5.20 o 
  -2  17   4        0.92        0.63      2.69 o 
  -1  17   4       64.57       52.21     16.82 o 
   0  17   4        0.75       -2.99      3.09 o 
   1  17   4        5.05        6.90      3.71 o 
   2  17   4       36.84       31.58      5.66 o 
   3  17   4       21.38       17.25      4.79 o 
   4  17   4        7.59        7.82      4.18 o 
   5  17   4       11.51       13.08      4.48 o 
  -6  18   4        6.22        3.36      3.90 o 
  -5  18   4        7.17        1.19      3.33 o 
  -4  18   4        0.05       -2.61      3.06 o 
  -3  18   4        4.66        4.20      3.50 o 
  -2  18   4        2.66        1.79      2.98 o 
  -1  18   4        0.78       -0.07      2.93 o 
   0  18   4       17.73       19.26      6.96 o 
   1  18   4      118.77      100.70      9.47 o 
   2  18   4       17.55       14.31      4.86 o 
   3  18   4       26.76       28.32      6.13 o 
   4  18   4        7.12        8.68      6.57 o 
  -5  19   4        0.72        0.72      3.71 o 
  -4  19   4        0.90        0.89      3.43 o 
  -3  19   4       46.41       43.13      7.06 o 
  -2  19   4       31.92       39.71     11.21 o 
  -1  19   4       32.87       34.80      6.39 o 
   0  19   4        0.41        0.15      4.45 o 
   1  19   4       10.47        9.00      4.83 o 
   2  19   4        0.39        1.26      3.99 o 
   3  19   4        6.75        8.18      4.57 o 
  -4  20   4       14.09       11.98      5.05 o 
  -3  20   4        2.75        0.44      3.57 o 
  -2  20   4       35.46       37.36      6.87 o 
  -1  20   4       18.29       21.78      5.36 o 
   0  20   4        2.58        4.62      4.21 o 
   1  20   4        0.17       -1.40      3.99 o 
 -11   0   5        6.93        2.32      6.19 o 
  -9   0   5      415.95      395.76     22.83 o 
  -7   0   5      104.54      104.67      5.12 o 
  -5   0   5      483.89      456.13      9.62 o 
  -3   0   5     2667.94     2713.76     34.40 o 
  -1   0   5        0.21        0.77      0.55 o 
   1   0   5      969.06      982.22     28.30 o 
   3   0   5        5.36        0.77      2.32 o 
   5   0   5      514.73      552.19     25.93 o 
   7   0   5      111.96       91.65     13.53 o 
   9   0   5       13.39        6.96      8.12 o 
 -11   1   5       22.63       23.07      6.54 o 
 -10   1   5       79.15       59.97      8.06 o 
  -9   1   5        4.49        1.16      2.23 o 
  -8   1   5       17.55       14.31      2.19 o 
  -7   1   5        0.46        1.81      0.99 o 
  -6   1   5       80.08       80.46      2.97 o 
  -5   1   5      633.86      632.31      8.43 o 
  -4   1   5       11.84       11.74      1.75 o 
  -3   1   5       22.50       21.23      1.62 o 
  -2   1   5     1742.28     1651.82     15.58 o 
  -1   1   5        9.56       10.41      1.70 o 
   0   1   5      226.55      247.63      7.37 o 
   1   1   5       15.29       15.86      2.42 o 
   2   1   5      185.10      176.55      8.70 o 
   3   1   5      237.26      256.97     10.11 o 
   4   1   5      180.75      192.07      9.86 o 
   5   1   5        5.26        5.99      3.48 o 
   6   1   5       33.94       20.08      5.11 o 
   7   1   5       29.20       20.02      5.84 o 
   8   1   5       11.44       10.46      5.72 o 
   9   1   5       11.36        4.70      5.45 o 
 -11   2   5      148.15      164.86     13.09 o 
 -10   2   5      167.72      173.86      9.53 o 
  -9   2   5      160.36      176.78      8.94 o 
  -8   2   5       53.02       58.30      5.34 o 
  -7   2   5        1.36        0.67      1.12 o 
  -6   2   5      728.30      799.25     11.34 o 
  -5   2   5        1.98        0.73      0.64 o 
  -4   2   5       47.36       58.34      2.01 o 
  -3   2   5      802.98      782.43      8.63 o 
  -2   2   5     1155.34     1071.13     11.60 o 
  -1   2   5      878.80      820.38     11.25 o 
   0   2   5       52.98       51.46      2.66 o 
   1   2   5        2.66       -0.97      1.09 o 
   2   2   5      142.22      144.28      6.66 o 
   3   2   5     1026.89     1093.38     24.49 o 
   4   2   5        0.07        2.55      2.32 o 
   5   2   5        8.82        7.50      3.52 o 
   6   2   5      139.02      117.96      9.70 o 
   7   2   5        3.84        1.16      3.68 o 
   8   2   5        5.52        7.48      4.83 o 
   9   2   5        0.32        3.09      5.19 o 
 -11   3   5       16.40       17.90      8.31 o 
 -10   3   5      220.06      241.97     11.10 o 
  -9   3   5      146.98      158.01      8.47 o 
  -8   3   5       28.46       38.33      3.52 o 
  -7   3   5       11.97        7.43      1.57 o 
  -6   3   5        3.08        2.53      1.14 o 
  -5   3   5     1082.34     1149.53     14.63 o 
  -4   3   5      132.87      121.87      3.85 o 
  -3   3   5     1133.37     1111.79     11.38 o 
  -2   3   5      330.86      343.86      5.80 o 
  -1   3   5       73.82       75.79      2.34 o 
   0   3   5      136.34      154.16      3.85 o 
   1   3   5        0.39        0.44      0.84 o 
   2   3   5       17.00       20.59      3.06 o 
   3   3   5      669.50      735.77     18.95 o 
   4   3   5        0.06        0.58      2.32 o 
   5   3   5       27.76       21.63      4.78 o 
   6   3   5       27.46       19.13      7.54 o 
   7   3   5       15.35        7.17      4.51 o 
   8   3   5        2.91        2.18      4.55 o 
 -11   4   5        0.13       -1.73      3.16 o 
 -10   4   5       86.08       89.19     12.55 o 
  -9   4   5        0.48        1.90      3.02 o 
  -8   4   5       47.82       41.09      3.58 o 
  -7   4   5        1.42        0.81      1.24 o 
  -6   4   5        0.08        0.84      0.96 o 
  -5   4   5       32.11       35.74      2.76 o 
  -4   4   5      243.96      263.71      7.15 o 
  -3   4   5       13.48       11.48      1.21 o 
  -2   4   5      958.93      958.42     15.40 o 
  -1   4   5      883.72      895.30     14.58 o 
   0   4   5       28.68       26.24      1.68 o 
   1   4   5     1470.81     1499.27     19.06 o 
   2   4   5       19.70       18.12      2.36 o 
   3   4   5      116.35      103.73      6.49 o 
   4   4   5       18.22       25.91      7.35 o 
   5   4   5       32.88       27.19      5.05 o 
   6   4   5      269.80      297.85     14.31 o 
   7   4   5      108.74       99.58     13.73 o 
   8   4   5        1.01        4.06      4.65 o 
 -11   5   5       10.84        9.13      4.16 o 
 -10   5   5       38.76       37.24      6.81 o 
  -9   5   5       26.98       19.30      3.84 o 
  -8   5   5       23.70       22.98      3.74 o 
  -7   5   5       13.49       13.22      1.96 o 
  -6   5   5      178.30      193.54      5.22 o 
  -5   5   5      424.20      470.65      8.11 o 
  -4   5   5      296.32      306.06      5.85 o 
  -3   5   5     1464.66     1453.90     18.29 o 
  -2   5   5      521.67      573.23     14.63 o 
  -1   5   5        3.55        7.72      2.64 o 
   0   5   5     1401.09     1541.49     18.75 o 
   1   5   5      391.79      430.38      7.74 o 
   2   5   5      279.08      275.60      8.66 o 
   3   5   5        7.72        4.48      3.87 o 
   4   5   5        9.06       11.18      3.34 o 
   5   5   5        5.86       -1.66      2.86 o 
   6   5   5       23.30       15.07      4.73 o 
   7   5   5        4.85        1.21      3.96 o 
   8   5   5        0.56        0.35      4.46 o 
 -11   6   5       71.72       71.94      7.65 o 
 -10   6   5      122.50      120.69      8.48 o 
  -9   6   5       40.23       34.09      7.76 o 
  -8   6   5       46.73       59.64      6.58 o 
  -7   6   5        2.61        5.04      2.10 o 
  -6   6   5      189.81      201.00      6.60 o 
  -5   6   5      115.44      111.42      7.65 o 
  -4   6   5      306.71      301.99      5.93 o 
  -3   6   5     4121.15     4153.02     45.35 o 
  -2   6   5      649.12      661.33     12.53 o 
  -1   6   5        0.90        1.73      1.07 o 
   0   6   5      595.03      590.21      8.94 o 
   1   6   5      618.86      605.07      9.72 o 
   2   6   5      368.48      384.36      7.67 o 
   3   6   5      153.73      158.00      6.63 o 
   4   6   5      222.35      225.89     10.40 o 
   5   6   5       99.51       90.23      8.08 o 
   6   6   5       25.80       23.69      6.19 o 
   7   6   5       32.29       22.57      5.72 o 
   8   6   5        4.94        5.14      4.90 o 
 -11   7   5        0.03       -0.56      3.89 o 
 -10   7   5       71.95       74.71      7.24 o 
  -9   7   5       17.91       21.51      4.68 o 
  -8   7   5        5.44        2.52      2.44 o 
  -7   7   5        0.02       -0.15      1.80 o 
  -6   7   5      116.13      105.88      3.97 o 
  -5   7   5       72.21       70.79      5.41 o 
  -4   7   5      572.04      596.34      9.22 o 
  -3   7   5      727.59      762.69     12.63 o 
  -2   7   5       44.20       35.45      2.89 o 
  -1   7   5      186.88      190.37      4.80 o 
   0   7   5      251.49      247.95      4.55 o 
   1   7   5      150.28      142.84      3.59 o 
   2   7   5        3.12        4.45      1.05 o 
   3   7   5        8.98        5.37      1.95 o 
   4   7   5      133.06      121.28      6.65 o 
   5   7   5      158.41      176.74     16.63 o 
   6   7   5       39.01       44.39      8.12 o 
   7   7   5        0.42       -2.71      3.55 o 
   8   7   5       20.83       31.18     12.57 o 
 -10   8   5       47.59       42.42      6.07 o 
  -9   8   5       43.34       50.64      5.72 o 
  -8   8   5        9.27        8.75      2.83 o 
  -7   8   5       96.13       90.91      5.94 o 
  -6   8   5      111.16      103.51     10.27 o 
  -5   8   5       85.22       71.29      6.98 o 
  -4   8   5      168.84      172.49      5.26 o 
  -3   8   5        0.73        5.70      1.63 o 
  -2   8   5     1147.63     1115.09     18.80 o 
  -1   8   5      325.53      330.96      6.53 o 
   0   8   5      376.38      363.98      7.21 o 
   1   8   5      372.66      396.37      6.69 o 
   2   8   5        2.83        1.56      1.84 o 
   3   8   5     1005.61     1053.15     17.06 o 
   4   8   5        0.02        0.39      1.73 o 
   5   8   5        2.08        1.09      2.26 o 
   6   8   5        9.43       14.76      3.71 o 
   7   8   5       20.60       13.73      5.19 o 
   8   8   5        2.12       -0.25      4.46 o 
 -10   9   5       12.33        5.25      4.62 o 
  -9   9   5       14.40       15.43      5.01 o 
  -8   9   5      189.50      218.01     12.16 o 
  -7   9   5       35.47       32.16      5.33 o 
  -6   9   5       39.69       49.23      5.84 o 
  -5   9   5       11.45        9.82      2.15 o 
  -4   9   5      139.06      141.38      5.47 o 
  -3   9   5      174.57      163.92      6.20 o 
  -2   9   5      177.64      170.97      6.38 o 
  -1   9   5      225.09      218.98      5.19 o 
   0   9   5        0.87        0.15      0.79 o 
   1   9   5      179.15      152.38      5.94 o 
   2   9   5       72.41       78.49      3.99 o 
   3   9   5      192.14      210.95      6.69 o 
   4   9   5       10.83        4.18      1.72 o 
   5   9   5       38.92       33.38      4.65 o 
   6   9   5        6.30        4.98      3.11 o 
   7   9   5        2.25        2.93      3.42 o 
 -10  10   5        4.93        0.85      6.38 o 
  -9  10   5        5.07        4.65      3.90 o 
  -8  10   5       20.21       26.51      9.28 o 
  -7  10   5      146.25      142.32      9.64 o 
  -6  10   5        1.25       -0.19      2.46 o 
  -5  10   5      191.80      198.50     11.80 o 
  -4  10   5       19.23       15.49      6.77 o 
  -3  10   5        2.18        2.71      1.59 o 
  -2  10   5      157.35      168.84      6.98 o 
  -1  10   5        1.11       -0.68      0.99 o 
   0  10   5       66.65       73.55      7.95 o 
   1  10   5      388.89      365.66      9.81 o 
   2  10   5       32.51       41.38      3.92 o 
   3  10   5       27.74       28.07      3.62 o 
   4  10   5       11.29       10.95      5.77 o 
   5  10   5      400.66      434.98     17.18 o 
   6  10   5        9.56        8.75      4.83 o 
   7  10   5       11.62        6.85      8.31 o 
 -10  11   5        2.88        3.91      4.78 o 
  -9  11   5       54.99       56.30      8.34 o 
  -8  11   5        5.86        3.05      3.79 o 
  -7  11   5       10.24        0.67      3.06 o 
  -6  11   5       42.81       37.91      5.47 o 
  -5  11   5       12.92       11.00      3.68 o 
  -4  11   5      145.13      130.76      8.36 o 
  -3  11   5      146.50      144.82     18.76 o 
  -2  11   5      189.09      197.23      9.25 o 
  -1  11   5      169.42      173.12      8.06 o 
   0  11   5      158.31      161.76      8.73 o 
   1  11   5        0.45        1.88      1.65 o 
   2  11   5       35.74       34.96      3.91 o 
   3  11   5      193.32      176.14     11.53 o 
   4  11   5      281.43      277.32     12.22 o 
   5  11   5      139.50      139.64      8.19 o 
   6  11   5        9.26        4.11      5.41 o 
   7  11   5        1.38        0.69      4.07 o 
  -9  12   5       24.50       23.75      6.50 o 
  -8  12   5       38.85       39.31      6.69 o 
  -7  12   5       13.74        6.96      5.61 o 
  -6  12   5      131.60      120.92     21.66 o 
  -5  12   5       97.59       81.68      7.37 o 
  -4  12   5       17.78       14.95      3.99 o 
  -3  12   5       65.06       62.15      8.70 o 
  -2  12   5      122.79      104.94      7.43 o 
  -1  12   5      511.81      527.72     16.42 o 
   0  12   5        9.50        8.84      4.83 o 
   1  12   5      212.67      196.15      7.36 o 
   2  12   5      186.01      182.97      7.52 o 
   3  12   5      437.52      494.90     13.64 o 
   4  12   5       21.72       18.94      3.76 o 
   5  12   5      147.93      169.35     12.95 o 
   6  12   5        7.63        8.98      4.55 o 
   7  12   5        4.14        3.27      3.74 o 
  -9  13   5       10.52        5.31      5.33 o 
  -8  13   5       11.79        4.71      5.22 o 
  -7  13   5       34.15       27.00      5.99 o 
  -6  13   5        0.09       -1.05      2.97 o 
  -5  13   5      203.01      210.85     11.17 o 
  -4  13   5      367.77      364.39     16.83 o 
  -3  13   5      301.38      286.72     12.27 o 
  -2  13   5      751.29      812.22     50.90 o 
  -1  13   5      156.33      148.16     13.15 o 
   0  13   5      111.26      124.12     13.15 o 
   1  13   5      382.28      371.05     17.41 o 
   2  13   5      256.96      278.57      9.67 o 
   3  13   5      116.64      133.79      7.40 o 
   4  13   5       40.29       39.37      8.00 o 
   5  13   5       31.79       35.27      5.27 o 
   6  13   5       11.46        7.92      3.58 o 
  -8  14   5        3.27        2.51      4.50 o 
  -7  14   5       10.35        8.32      5.80 o 
  -6  14   5       47.76       36.99      6.29 o 
  -5  14   5      437.92      450.37     16.90 o 
  -4  14   5       25.57       20.06      4.35 o 
  -3  14   5       94.95       96.40      7.87 o 
  -2  14   5       72.77       58.26      8.51 o 
  -1  14   5       57.20       65.36      6.77 o 
   0  14   5       19.15       19.81      4.43 o 
   1  14   5       21.95       12.45      3.86 o 
   2  14   5      116.66      119.62     11.60 o 
   3  14   5       20.98       19.46      3.59 o 
   4  14   5        0.79        1.03      2.41 o 
   5  14   5        1.64       -3.12      2.65 o 
   6  14   5        0.04        0.70      3.26 o 
  -8  15   5       14.79       11.38      5.45 o 
  -7  15   5       13.74       24.12      6.57 o 
  -6  15   5        2.93        3.92      3.71 o 
  -5  15   5       30.90       24.48      5.28 o 
  -4  15   5        9.06       10.67      4.64 o 
  -3  15   5        0.69       -0.22      2.78 o 
  -2  15   5        7.42        5.30      3.06 o 
  -1  15   5       38.01       36.55      5.57 o 
   0  15   5       26.01       18.36      8.89 o 
   1  15   5        0.26       -2.18      2.50 o 
   2  15   5        8.44        4.58      3.52 o 
   3  15   5        6.50        6.64      3.92 o 
   4  15   5       34.00       29.19      6.13 o 
   5  15   5        8.88        3.75      3.21 o 
  -7  16   5       10.96        4.38      3.62 o 
  -6  16   5        4.01       -0.85      3.22 o 
  -5  16   5       19.17        6.80      3.96 o 
  -4  16   5       75.97       83.73      8.42 o 
  -3  16   5        1.02       -0.63      3.48 o 
  -2  16   5       59.05       60.78      8.89 o 
  -1  16   5       24.10       22.12      4.83 o 
   0  16   5       13.03       17.21      4.21 o 
   1  16   5       14.88       12.90      4.25 o 
   2  16   5       60.78       65.16      7.71 o 
   3  16   5       35.36       39.39      6.78 o 
   4  16   5        4.19        5.86      4.07 o 
   5  16   5        0.12        8.87      6.57 o 
  -7  17   5        2.58        2.31      5.61 o 
  -6  17   5        2.58        1.35      4.45 o 
  -5  17   5        5.61        6.44      4.07 o 
  -4  17   5       11.99       10.40      4.18 o 
  -3  17   5        3.59        5.64      3.43 o 
  -2  17   5        1.13        0.52      5.41 o 
  -1  17   5        1.19        2.56      3.28 o 
   0  17   5      176.66      174.22     11.12 o 
   1  17   5        0.48        2.86      3.22 o 
   2  17   5        2.14        1.20      3.87 o 
   3  17   5        5.21       -1.71      3.57 o 
   4  17   5        0.38        5.47      4.36 o 
  -6  18   5        5.66        7.32      4.62 o 
  -5  18   5       17.62       19.80      5.29 o 
  -4  18   5        8.52        7.39      3.99 o 
  -3  18   5        0.76        0.42      3.43 o 
  -2  18   5        2.15       -2.79      2.73 o 
  -1  18   5       74.98       90.14     27.07 o 
   0  18   5        6.76        5.09      3.79 o 
   1  18   5       53.75       57.13     10.63 o 
   2  18   5       95.30      115.99     10.29 o 
   3  18   5        5.16        2.98      4.43 o 
  -5  19   5       37.60       52.26      7.91 o 
  -4  19   5       70.21       80.84     14.50 o 
  -3  19   5        0.31        0.45      3.52 o 
  -2  19   5        0.12        2.91      3.50 o 
  -1  19   5       11.59        9.24      4.21 o 
   0  19   5       12.21       12.20      4.83 o 
   1  19   5        3.43        2.96      3.68 o 
   2  19   5        2.42        7.43      4.79 o 
  -3  20   5        0.92        3.23      4.43 o 
  -2  20   5       41.08       39.56      9.28 o 
  -1  20   5        5.15        8.04      4.50 o 
   0  20   5        0.69       -0.39      3.92 o 
 -10   0   6       57.83       57.23     10.83 o 
  -8   0   6        6.00        7.92      3.05 o 
  -6   0   6       29.12       33.26      2.99 o 
  -4   0   6        3.46        0.93      0.80 o 
  -2   0   6       24.22       29.28      2.50 o 
   0   0   6     1096.94      993.58     19.17 o 
   2   0   6      579.24      644.12     23.61 o 
   4   0   6      557.38      520.89     23.61 o 
   6   0   6      155.51      158.56     15.86 o 
   8   0   6       15.22        2.71      7.35 o 
 -11   1   6        5.70        3.88      4.83 o 
 -10   1   6       30.94       34.54     12.76 o 
  -9   1   6       53.50       49.27      3.71 o 
  -8   1   6       42.21       39.96      2.78 o 
  -7   1   6       99.55      103.19      3.61 o 
  -6   1   6       50.77       47.81      2.38 o 
  -5   1   6        0.98        0.39      0.66 o 
  -4   1   6       17.72       18.84      1.30 o 
  -3   1   6      520.68      526.32      8.35 o 
  -2   1   6      198.76      201.33      3.53 o 
  -1   1   6      187.62      212.34      4.41 o 
   0   1   6      591.64      627.73     14.08 o 
   1   1   6      541.05      606.88     31.55 o 
   2   1   6       14.83       15.53      3.09 o 
   3   1   6       37.67       41.65     11.41 o 
   4   1   6       89.14       74.82      7.54 o 
   5   1   6        6.53        8.61      3.68 o 
   6   1   6        8.05        6.63      5.99 o 
   7   1   6        5.55        4.78      4.62 o 
   8   1   6        3.22        1.93      5.19 o 
 -11   2   6        0.16        2.24      4.25 o 
 -10   2   6      137.60      139.11      8.46 o 
  -9   2   6        7.03        5.48      1.91 o 
  -8   2   6        0.46       -0.22      1.38 o 
  -7   2   6      408.57      418.47      7.40 o 
  -6   2   6        3.58        2.71      0.98 o 
  -5   2   6      250.44      254.34      4.79 o 
  -4   2   6       31.10       26.47      1.76 o 
  -3   2   6      691.34      761.11      8.62 o 
  -2   2   6       31.13       29.55      2.30 o 
  -1   2   6      339.58      359.58      6.38 o 
   0   2   6       59.93       50.05      7.42 o 
   1   2   6     1508.82     1643.69     24.52 o 
   2   2   6       97.81       89.96      5.94 o 
   3   2   6      163.48      189.56      8.98 o 
   4   2   6      380.79      425.59     27.86 o 
   5   2   6      116.81      103.49     18.37 o 
   6   2   6       54.04       53.55      7.38 o 
   7   2   6        0.11        0.87      3.80 o 
   8   2   6       45.31       51.33      8.81 o 
 -11   3   6        2.50        1.25      3.62 o 
 -10   3   6       91.01       97.86      7.49 o 
  -9   3   6        0.55        1.29      1.87 o 
  -8   3   6        6.26        5.05      1.78 o 
  -7   3   6       39.96       38.01      2.77 o 
  -6   3   6       16.06       14.95      1.98 o 
  -5   3   6      279.77      278.33      4.97 o 
  -4   3   6        4.57        5.39      0.78 o 
  -3   3   6     1042.41     1033.35     12.60 o 
  -2   3   6     1432.78     1477.41     15.63 o 
  -1   3   6     7321.48     7532.58     84.59 o 
   0   3   6       28.43       25.78      1.86 o 
   1   3   6      109.34       97.27      4.97 o 
   2   3   6       27.69       30.44      3.90 o 
   3   3   6       72.82       69.69      6.04 o 
   4   3   6       84.60       67.06     20.11 o 
   5   3   6       77.70       90.49      8.15 o 
   6   3   6       16.92        2.78     10.25 o 
   7   3   6       19.88       23.28      6.00 o 
   8   3   6       47.48       46.76     10.44 o 
 -11   4   6        5.77       12.64      4.42 o 
 -10   4   6       68.70       66.25      6.54 o 
  -9   4   6        5.19        5.03      3.10 o 
  -8   4   6        1.90        1.22      1.52 o 
  -7   4   6       71.79       68.79      4.04 o 
  -6   4   6       28.73       35.07      2.53 o 
  -5   4   6      215.93      212.99      5.77 o 
  -4   4   6      151.65      158.08      4.00 o 
  -3   4   6      224.73      220.57      4.48 o 
  -2   4   6     1134.69     1224.31     19.06 o 
  -1   4   6      124.64      133.38      4.82 o 
   0   4   6      567.09      676.00     15.01 o 
   1   4   6      557.96      571.08      9.80 o 
   2   4   6      299.04      348.20      9.35 o 
   3   4   6        9.81        6.47      2.50 o 
   4   4   6       88.99       97.15     10.05 o 
   5   4   6      355.88      349.90     26.89 o 
   6   4   6      156.90      135.24     10.50 o 
   7   4   6       51.36       56.27      8.31 o 
   8   4   6        8.45        5.79      5.05 o 
 -11   5   6        0.43        0.81      3.52 o 
 -10   5   6      103.76      132.99      8.57 o 
  -9   5   6       13.18       23.24      4.09 o 
  -8   5   6      135.20      148.46      6.48 o 
  -7   5   6       11.25        9.82      1.79 o 
  -6   5   6      111.23      112.08      4.44 o 
  -5   5   6      152.67      148.64      4.93 o 
  -4   5   6     1978.20     2017.85     22.30 o 
  -3   5   6      623.33      620.72     10.03 o 
  -2   5   6      241.18      299.61      7.64 o 
  -1   5   6     1911.96     1986.08     28.34 o 
   0   5   6      165.70      158.16      4.04 o 
   1   5   6       80.62       83.34      4.30 o 
   2   5   6        3.93        2.96      1.17 o 
   3   5   6        5.41        5.50      2.05 o 
   4   5   6       23.77       20.25      4.15 o 
   5   5   6       61.37       65.07      7.35 o 
   6   5   6       26.91       22.53      5.45 o 
   7   5   6        5.48        4.04      4.46 o 
   8   5   6       13.19       12.08      6.00 o 
 -11   6   6        2.80        2.60      3.79 o 
 -10   6   6        2.50        0.89      5.31 o 
  -9   6   6      120.11      145.34      9.68 o 
  -8   6   6        8.55        8.54      3.11 o 
  -7   6   6       46.21       39.43      2.97 o 
  -6   6   6       13.58       13.51      1.80 o 
  -5   6   6      820.41      864.95     12.35 o 
  -4   6   6        8.14        7.26      2.00 o 
  -3   6   6     6966.36     7165.17     87.93 o 
  -2   6   6       12.48       26.30      2.66 o 
  -1   6   6      358.19      342.77      8.37 o 
   0   6   6       64.38       64.28      3.48 o 
   1   6   6       25.75       27.45      2.18 o 
   2   6   6      316.29      311.45      7.14 o 
   3   6   6      103.12      107.50      7.11 o 
   4   6   6       45.15       37.11      4.32 o 
   5   6   6      117.23       95.19      8.53 o 
   6   6   6        0.04        0.59      3.68 o 
   7   6   6        2.31        2.89      4.18 o 
   8   6   6       24.20        7.36      9.09 o 
 -11   7   6        1.22        3.08      4.78 o 
 -10   7   6        1.47        0.96      3.90 o 
  -9   7   6        4.16        2.37      3.67 o 
  -8   7   6        7.61        4.67      3.43 o 
  -7   7   6        1.81        1.03      2.03 o 
  -6   7   6       33.82       30.73      2.96 o 
  -5   7   6       51.01       49.74      3.80 o 
  -4   7   6      239.15      213.64     10.58 o 
  -3   7   6      708.32      753.09     27.73 o 
  -2   7   6       15.93       19.83      2.40 o 
  -1   7   6      883.34      942.44     16.65 o 
   0   7   6        0.00       -1.18      0.84 o 
   1   7   6        3.06        2.42      1.25 o 
   2   7   6       36.04       31.47      3.28 o 
   3   7   6      125.58      129.79     10.25 o 
   4   7   6        6.79        3.76      2.85 o 
   5   7   6       33.58       27.92      4.32 o 
   6   7   6       18.45       16.83      5.17 o 
   7   7   6        4.55       11.53      5.60 o 
 -10   8   6        1.47       -0.33      3.90 o 
  -9   8   6       96.18       97.42      9.29 o 
  -8   8   6       39.65       30.48      5.60 o 
  -7   8   6       78.06       84.16      7.53 o 
  -6   8   6      326.31      336.50      8.45 o 
  -5   8   6      149.30      143.45      5.21 o 
  -4   8   6       88.96       73.92      3.80 o 
  -3   8   6      181.10      184.05      8.13 o 
  -2   8   6      426.91      436.49     10.31 o 
  -1   8   6      203.76      187.32      6.28 o 
   0   8   6        0.13        0.03      1.02 o 
   1   8   6       85.21       71.75      4.00 o 
   2   8   6      147.95      152.06     15.86 o 
   3   8   6      309.03      309.34     17.21 o 
   4   8   6       32.93       24.70      5.11 o 
   5   8   6        6.61        3.87      5.22 o 
   6   8   6        0.96        1.16      3.28 o 
   7   8   6       10.43       17.16      5.45 o 
 -10   9   6        6.12       10.83      4.92 o 
  -9   9   6        0.91        0.02      3.41 o 
  -8   9   6        4.47        5.20      3.62 o 
  -7   9   6       79.95       79.21      7.49 o 
  -6   9   6        0.06       -2.68      2.31 o 
  -5   9   6      130.98      119.95      4.96 o 
  -4   9   6       57.66       59.01      4.49 o 
  -3   9   6      133.67      118.72     10.02 o 
  -2   9   6       43.10       37.42      3.33 o 
  -1   9   6       18.62       15.89      2.54 o 
   0   9   6      411.50      412.47     13.23 o 
   1   9   6      152.78      134.47      5.93 o 
   2   9   6      130.03      137.12     17.02 o 
   3   9   6       43.93       42.08      5.72 o 
   4   9   6        1.53        1.11      3.25 o 
   5   9   6        0.29        2.00      3.15 o 
   6   9   6        0.11        2.51      3.83 o 
   7   9   6        0.07       -1.16      4.07 o 
 -10  10   6        4.15       -1.74      4.37 o 
  -9  10   6        0.64       -0.39      3.83 o 
  -8  10   6       17.44       19.65      5.11 o 
  -7  10   6        0.04       -1.20      2.42 o 
  -6  10   6       98.52       73.61     29.20 o 
  -5  10   6      181.76      175.00     12.62 o 
  -4  10   6      845.22      854.61     17.50 o 
  -3  10   6      145.18      151.61      8.39 o 
  -2  10   6      551.80      540.87     12.42 o 
  -1  10   6       27.81       25.17      4.75 o 
   0  10   6        7.91        7.89      1.97 o 
   1  10   6     1077.16     1124.21     20.50 o 
   2  10   6      407.53      430.17     15.88 o 
   3  10   6       28.56       18.72      4.27 o 
   4  10   6       18.99       11.04      4.23 o 
   5  10   6       57.21       61.15      7.87 o 
   6  10   6        0.35       -1.50      3.25 o 
   7  10   6        1.37       -0.28      4.36 o 
 -10  11   6        5.19        2.32      4.78 o 
  -9  11   6        0.23       -1.74      3.83 o 
  -8  11   6        0.02       -2.60      2.78 o 
  -7  11   6       19.11        5.99      3.83 o 
  -6  11   6      172.34      187.90     13.15 o 
  -5  11   6     1005.91     1019.65     25.79 o 
  -4  11   6      856.86      855.53     17.89 o 
  -3  11   6      162.94      146.11      8.55 o 
  -2  11   6       22.49       20.16      4.57 o 
  -1  11   6      238.86      231.58      7.67 o 
   0  11   6        1.19       -1.09      2.31 o 
   1  11   6        0.04        1.28      2.90 o 
   2  11   6        2.88        2.66      2.07 o 
   3  11   6      138.89      121.40      6.94 o 
   4  11   6       12.77       10.71      4.18 o 
   5  11   6      162.71      149.28     14.70 o 
   6  11   6       14.61        7.78      4.55 o 
  -9  12   6        0.04       -1.33      3.90 o 
  -8  12   6        0.19        3.29      3.83 o 
  -7  12   6      131.97      142.79     10.50 o 
  -6  12   6      215.94      213.25     15.08 o 
  -5  12   6      413.96      446.77     22.44 o 
  -4  12   6       20.05       21.88      4.46 o 
  -3  12   6       88.83       79.60      7.54 o 
  -2  12   6      798.01      804.99     16.74 o 
  -1  12   6       18.47       24.26      3.14 o 
   0  12   6      369.83      355.51     13.82 o 
   1  12   6        9.95        6.93      3.28 o 
   2  12   6      210.09      215.76     11.61 o 
   3  12   6      217.60      223.66      9.27 o 
   4  12   6       38.66       37.03      4.81 o 
   5  12   6       24.42       25.84      5.85 o 
   6  12   6       22.68       25.31      7.35 o 
  -9  13   6        0.53        4.43      4.73 o 
  -8  13   6        1.31       -2.62      3.68 o 
  -7  13   6        0.12       -1.90      3.41 o 
  -6  13   6       26.96       26.47      5.66 o 
  -5  13   6      481.77      500.69     17.73 o 
  -4  13   6      132.63      127.92      9.08 o 
  -3  13   6      324.58      302.66     13.05 o 
  -2  13   6      886.06      893.31     50.52 o 
  -1  13   6      196.61      212.74     18.95 o 
   0  13   6      318.75      287.55     12.82 o 
   1  13   6      237.24      255.65     12.44 o 
   2  13   6       43.14       47.03      6.59 o 
   3  13   6       27.69       23.86      5.44 o 
   4  13   6       70.88       76.87      6.51 o 
   5  13   6       37.97       39.30      7.06 o 
   6  13   6        0.43       -2.85      3.98 o 
  -8  14   6        0.82        2.51      4.10 o 
  -7  14   6        0.23       -1.22      3.41 o 
  -6  14   6       11.13        5.75      9.28 o 
  -5  14   6        0.04       -2.53      5.41 o 
  -4  14   6      320.05      325.95     14.89 o 
  -3  14   6       84.33       85.14      7.80 o 
  -2  14   6        1.12       -0.26      2.71 o 
  -1  14   6      183.16      205.08     22.24 o 
   0  14   6       17.85       18.41      4.46 o 
   1  14   6       85.69       83.62      8.08 o 
   2  14   6      223.11      217.68     20.50 o 
   3  14   6       22.15       25.20      5.66 o 
   4  14   6        8.53        9.71      4.83 o 
   5  14   6       21.93       11.33      5.50 o 
  -8  15   6        0.13       -2.29      4.18 o 
  -7  15   6        3.21        9.09      4.37 o 
  -6  15   6        6.70       11.14      8.12 o 
  -5  15   6       11.71        6.26      3.68 o 
  -4  15   6      236.76      246.06     12.50 o 
  -3  15   6       24.75       20.02     11.99 o 
  -2  15   6      132.70      143.12     12.57 o 
  -1  15   6      176.14      158.56     12.38 o 
   0  15   6        5.59        0.56      2.90 o 
   1  15   6       66.67       75.50      8.26 o 
   2  15   6        2.04        3.60      3.34 o 
   3  15   6       57.97       66.47      8.27 o 
   4  15   6        2.73        0.77      3.38 o 
   5  15   6        2.24       -5.30      5.61 o 
  -7  16   6        9.12        5.03      4.73 o 
  -6  16   6        1.80       -0.91      3.48 o 
  -5  16   6       76.83       82.38      8.73 o 
  -4  16   6        1.28        2.15      3.14 o 
  -3  16   6        0.34       -0.87      4.45 o 
  -2  16   6      197.35      188.73     12.18 o 
  -1  16   6        0.28        0.55      3.15 o 
   0  16   6       28.96       32.33      6.77 o 
   1  16   6        0.58       -0.11      3.29 o 
   2  16   6        1.35        3.92      3.68 o 
   3  16   6        7.91        8.53      4.73 o 
   4  16   6        0.01        2.32      4.27 o 
  -6  17   6       16.40       17.59      5.19 o 
  -5  17   6        2.67        4.77      3.90 o 
  -4  17   6        0.08        1.55      3.55 o 
  -3  17   6        1.86        3.98      5.03 o 
  -2  17   6        0.46        1.22      3.43 o 
  -1  17   6       58.01       64.42      7.80 o 
   0  17   6        0.16        4.70      3.71 o 
   1  17   6       67.24       64.32      8.27 o 
   2  17   6       20.87       18.11      6.57 o 
   3  17   6        3.14        4.40      4.07 o 
  -5  18   6        8.58       16.42      5.28 o 
  -4  18   6        0.92        4.59      3.90 o 
  -3  18   6       18.47       26.91      6.15 o 
  -2  18   6        7.09        4.85      3.63 o 
  -1  18   6       47.59       45.74      7.43 o 
   0  18   6       21.05       15.56      5.28 o 
   1  18   6        4.11       -1.38      3.57 o 
   2  18   6       95.59      120.00     12.95 o 
  -4  19   6        1.65       -2.58      3.50 o 
  -3  19   6        5.43        5.55      3.68 o 
  -2  19   6       22.52       28.52      6.13 o 
  -1  19   6       10.39        8.21      4.62 o 
   0  19   6        1.81       -3.45      3.42 o 
   1  19   6        9.52       12.91      5.11 o 
 -11   0   7        2.59       -0.39      6.19 o 
  -9   0   7        0.31        5.87      2.97 o 
  -7   0   7        0.91       -0.07      1.23 o 
  -5   0   7       53.19       47.57      3.00 o 
  -3   0   7      388.94      377.44      8.45 o 
  -1   0   7     1431.73     1512.36     26.29 o 
   1   0   7     1284.17     1363.62     38.76 o 
   3   0   7        4.22        4.25      3.09 o 
   5   0   7        1.30        3.87      5.41 o 
   7   0   7        1.06       -4.25      5.03 o 
 -11   1   7        1.51       -0.66      7.54 o 
 -10   1   7        0.00        2.16      2.22 o 
  -9   1   7        3.49        5.33      1.90 o 
  -8   1   7        1.16        2.15      1.60 o 
  -7   1   7      279.57      304.84      9.52 o 
  -6   1   7      756.22      811.03     10.63 o 
  -5   1   7      281.98      276.07      5.05 o 
  -4   1   7      108.29      106.70      4.72 o 
  -3   1   7        5.69        4.56      1.00 o 
  -2   1   7      113.95       96.32      2.55 o 
  -1   1   7       26.16       38.80      2.00 o 
   0   1   7      225.39      229.86      8.04 o 
   1   1   7      320.17      294.63     10.11 o 
   2   1   7       52.42       52.21      5.05 o 
   3   1   7       28.19       32.06      6.38 o 
   4   1   7       53.42       58.82      6.69 o 
   5   1   7      170.82      152.48     11.80 o 
   6   1   7      137.60      138.70     11.05 o 
   7   1   7       18.92       27.33     10.05 o 
 -11   2   7        0.14        1.34      4.62 o 
 -10   2   7       27.57       31.15      3.85 o 
  -9   2   7        9.18       11.35      2.36 o 
  -8   2   7       66.88       64.39      4.81 o 
  -7   2   7       66.49       66.93      3.52 o 
  -6   2   7      231.93      239.67      6.25 o 
  -5   2   7      135.55      137.30      3.43 o 
  -4   2   7       50.19       48.47      1.94 o 
  -3   2   7        3.25        3.48      1.35 o 
  -2   2   7      366.33      339.63      5.48 o 
  -1   2   7       96.99       95.79      2.87 o 
   0   2   7      231.50      218.95      6.35 o 
   1   2   7        1.70        1.09      2.08 o 
   2   2   7      500.01      540.99     15.53 o 
   3   2   7       57.42       61.49      6.57 o 
   4   2   7       43.74       54.52      6.42 o 
   5   2   7        2.44       -0.40      3.41 o 
   6   2   7      103.91       91.22      9.43 o 
   7   2   7        2.99        0.54      4.07 o 
 -11   3   7       36.61       38.45      8.16 o 
 -10   3   7        1.65       -1.48      2.82 o 
  -9   3   7        8.78        8.47      2.15 o 
  -8   3   7        0.79        0.75      1.45 o 
  -7   3   7        7.85        4.54      1.51 o 
  -6   3   7        5.72        2.19      1.07 o 
  -5   3   7      194.17      186.26      5.44 o 
  -4   3   7       67.01       79.06      9.99 o 
  -3   3   7       78.51       78.03      2.83 o 
  -2   3   7      383.58      329.53      5.21 o 
  -1   3   7      172.43      203.56      4.18 o 
   0   3   7      459.28      481.12     10.05 o 
   1   3   7       70.97       61.50      3.79 o 
   2   3   7       69.84       79.46      4.80 o 
   3   3   7       13.68       23.74      4.27 o 
   4   3   7      144.52      156.57      9.80 o 
   5   3   7      139.05      105.38      9.01 o 
   6   3   7       11.67        6.14      4.35 o 
   7   3   7       56.39       60.35      8.89 o 
 -11   4   7       12.54       16.39      4.47 o 
 -10   4   7       22.42       21.53      4.37 o 
  -9   4   7        5.50        2.10      2.19 o 
  -8   4   7       23.41       18.17      2.43 o 
  -7   4   7        0.01        1.19      1.29 o 
  -6   4   7       89.70       85.25      4.12 o 
  -5   4   7     1147.08     1192.37     15.34 o 
  -4   4   7       13.91       11.49      1.85 o 
  -3   4   7       88.47       65.44      3.31 o 
  -2   4   7     1274.01     1287.85     22.61 o 
  -1   4   7       36.58       45.14      3.24 o 
   0   4   7       26.12       25.82      2.57 o 
   1   4   7      136.71      133.46      4.41 o 
   2   4   7       64.95       55.51      4.26 o 
   3   4   7        0.00       -1.31      1.76 o 
   4   4   7      342.56      364.84     19.73 o 
   5   4   7       92.83       74.93     11.02 o 
   6   4   7      177.44      202.06     12.77 o 
   7   4   7       21.74       26.48      6.66 o 
 -11   5   7       11.93        5.52      9.47 o 
 -10   5   7       16.37        9.89      4.23 o 
  -9   5   7       11.66        7.27      2.88 o 
  -8   5   7       20.73       17.49      2.40 o 
  -7   5   7      405.58      410.21      8.50 o 
  -6   5   7      524.57      563.60     11.10 o 
  -5   5   7      143.36      131.69      6.36 o 
  -4   5   7       18.74       15.40      3.27 o 
  -3   5   7     1405.18     1421.69     22.54 o 
  -2   5   7      485.87      474.86     10.47 o 
  -1   5   7        2.69        1.78      1.10 o 
   0   5   7      242.67      253.84      7.41 o 
   1   5   7      286.84      289.21      8.18 o 
   2   5   7      572.14      582.45     10.95 o 
   3   5   7        4.06       -0.98      1.70 o 
   4   5   7       85.45       91.92      7.71 o 
   5   5   7       35.64       35.93      5.18 o 
   6   5   7      251.61      334.67     15.96 o 
   7   5   7       81.39      100.74     10.62 o 
 -11   6   7       18.54        7.50      4.73 o 
 -10   6   7       47.49       73.75     13.92 o 
  -9   6   7        3.71       12.35      5.61 o 
  -8   6   7       31.80       29.19      4.01 o 
  -7   6   7       71.48       69.90      7.29 o 
  -6   6   7      223.79      213.69      6.62 o 
  -5   6   7       28.86       31.64      3.13 o 
  -4   6   7       67.32       75.60      3.85 o 
  -3   6   7      322.93      283.41      8.06 o 
  -2   6   7       64.63       70.89      4.03 o 
  -1   6   7      556.78      558.16     11.87 o 
   0   6   7        4.38        4.67      1.51 o 
   1   6   7      110.83       97.36      4.75 o 
   2   6   7       93.87       93.53      4.91 o 
   3   6   7      152.55      140.69      9.86 o 
   4   6   7       11.44        6.55      3.90 o 
   5   6   7        0.07        0.96      2.60 o 
   6   6   7       95.60      126.84     16.24 o 
   7   6   7       25.45       14.69      7.73 o 
 -10   7   7        0.26        4.57      4.27 o 
  -9   7   7       20.94       13.70      8.70 o 
  -8   7   7        2.98        2.43      2.33 o 
  -7   7   7        5.92        7.48      2.90 o 
  -6   7   7        1.31        1.42      1.48 o 
  -5   7   7      307.50      305.16      7.84 o 
  -4   7   7       25.04       20.60      2.37 o 
  -3   7   7      133.28      149.60      6.03 o 
  -2   7   7       35.64       40.24      5.83 o 
  -1   7   7        8.61        4.39      1.95 o 
   0   7   7       28.83       27.39      4.57 o 
   1   7   7      229.96      252.41      7.71 o 
   2   7   7      362.84      364.42     13.88 o 
   3   7   7      261.40      263.93     13.92 o 
   4   7   7       43.46       27.18     26.29 o 
   5   7   7        0.24       -1.74      3.28 o 
   6   7   7        2.31       -3.21      3.43 o 
   7   7   7        1.11        3.33      4.21 o 
 -10   8   7       23.46       27.59      6.15 o 
  -9   8   7        3.60        0.95      4.83 o 
  -8   8   7        0.94       -3.39      2.86 o 
  -7   8   7      186.83      185.56     13.93 o 
  -6   8   7        9.24       13.27      2.37 o 
  -5   8   7        2.26        1.64      1.79 o 
  -4   8   7        5.59        5.21      3.23 o 
  -3   8   7      474.37      480.15     11.53 o 
  -2   8   7      264.67      258.50      9.55 o 
  -1   8   7        2.08        1.11      1.26 o 
   0   8   7        2.19        1.01      1.53 o 
   1   8   7       98.67      103.95      7.60 o 
   2   8   7      227.53      228.99     12.76 o 
   3   8   7       66.73       63.83      7.25 o 
   4   8   7       14.85        5.71      3.67 o 
   5   8   7       61.75       65.35      7.99 o 
   6   8   7        1.92       -0.34      3.06 o 
   7   8   7        0.06       -1.16      4.50 o 
 -10   9   7       40.84       38.38      7.25 o 
  -9   9   7       27.91       16.72      5.60 o 
  -8   9   7       15.26       11.61      4.51 o 
  -7   9   7        6.79        8.57      2.95 o 
  -6   9   7        0.96        1.48      1.58 o 
  -5   9   7      125.18      122.35      5.24 o 
  -4   9   7      586.16      579.91     15.46 o 
  -3   9   7        5.79        8.41      2.26 o 
  -2   9   7       97.00       94.04     12.14 o 
  -1   9   7       51.52       52.99      5.20 o 
   0   9   7        8.89       12.53      2.33 o 
   1   9   7        0.81        3.09      2.73 o 
   2   9   7       32.65       28.45      9.86 o 
   3   9   7       32.97       31.74      5.60 o 
   4   9   7       22.52       16.40      4.83 o 
   5   9   7       25.51       24.70      5.56 o 
   6   9   7       28.34       56.16     10.63 o 
 -10  10   7        2.73        3.21      4.78 o 
  -9  10   7        7.39       11.38      5.05 o 
  -8  10   7      126.46      153.60     11.01 o 
  -7  10   7        0.58        2.43      3.41 o 
  -6  10   7      429.58      448.38     13.05 o 
  -5  10   7       68.68       72.67      5.47 o 
  -4  10   7      268.59      277.59     17.75 o 
  -3  10   7       59.99       58.69      4.52 o 
  -2  10   7      310.11      308.25      9.26 o 
  -1  10   7        2.14        1.41      1.67 o 
   0  10   7      371.98      316.51     27.27 o 
   1  10   7        6.83        3.37      2.78 o 
   2  10   7       69.84       66.07      7.35 o 
   3  10   7        0.24        2.67      3.15 o 
   4  10   7       26.12       34.95      6.32 o 
   5  10   7       26.82       26.95      6.77 o 
   6  10   7        2.25       -1.23      3.79 o 
  -9  11   7       15.25       20.06      5.66 o 
  -8  11   7        1.45        0.84      3.80 o 
  -7  11   7        4.32        3.63      3.90 o 
  -6  11   7      138.14      150.96     10.07 o 
  -5  11   7        9.82        7.09      2.90 o 
  -4  11   7      161.52      156.68      7.33 o 
  -3  11   7      615.66      654.49     15.15 o 
  -2  11   7        2.17        0.12      1.52 o 
  -1  11   7      784.16      722.24     15.48 o 
   0  11   7       63.32       53.59      6.22 o 
   1  11   7       19.61       20.04      4.83 o 
   2  11   7        1.12       -2.11      2.28 o 
   3  11   7      537.82      540.96     19.49 o 
   4  11   7       16.72       14.95      4.83 o 
   5  11   7        5.03        4.78      4.25 o 
   6  11   7       28.25       33.22      7.09 o 
  -9  12   7        1.01        2.13      4.65 o 
  -8  12   7        0.02        2.63      6.19 o 
  -7  12   7      131.84      154.47     10.90 o 
  -6  12   7      561.55      589.04     19.88 o 
  -5  12   7       10.46       17.33      4.35 o 
  -4  12   7       18.70       21.19      5.12 o 
  -3  12   7       19.15       19.02      3.99 o 
  -2  12   7      201.09      194.85      7.77 o 
  -1  12   7        2.71        4.64      2.97 o 
   0  12   7      318.68      322.72     29.40 o 
   1  12   7       75.14       73.24      7.53 o 
   2  12   7       90.25      101.01      8.91 o 
   3  12   7       11.52        4.30      3.62 o 
   4  12   7       32.06       29.61     14.69 o 
   5  12   7        5.07        2.69      3.68 o 
  -9  13   7        0.04       -2.53      4.46 o 
  -8  13   7       48.58       57.28      8.42 o 
  -7  13   7       88.82       80.67     16.82 o 
  -6  13   7       40.88       33.14     12.18 o 
  -5  13   7       31.59       40.44      7.73 o 
  -4  13   7      289.31      300.29     13.49 o 
  -3  13   7        0.12       -0.19      2.73 o 
  -2  13   7      389.81      396.87     12.03 o 
  -1  13   7      115.08      102.79     15.28 o 
   0  13   7        1.51        3.20      2.97 o 
   1  13   7       24.57       29.03      5.45 o 
   2  13   7       27.32       31.80      6.19 o 
   3  13   7       21.34       16.79      4.73 o 
   4  13   7       89.21       91.48      9.56 o 
   5  13   7      101.63       96.86     23.20 o 
  -8  14   7       43.44       51.44      8.46 o 
  -7  14   7       47.33       56.70      8.15 o 
  -6  14   7        0.22        3.48      3.83 o 
  -5  14   7       11.09        8.72      4.18 o 
  -4  14   7      238.56      269.71     13.21 o 
  -3  14   7      357.20      421.64     24.76 o 
  -2  14   7       21.08       17.85      4.90 o 
  -1  14   7      230.24      217.79     11.80 o 
   0  14   7      180.90      190.85     11.24 o 
   1  14   7       11.03        9.11      3.63 o 
   2  14   7       14.13        9.94      4.83 o 
   3  14   7        1.14       -0.27      3.43 o 
   4  14   7       62.69       73.49      9.19 o 
  -8  15   7        1.08        5.71      4.92 o 
  -7  15   7        0.05        1.37      4.23 o 
  -6  15   7       20.43       27.99      7.93 o 
  -5  15   7        0.05        2.55      3.68 o 
  -4  15   7       60.81       58.33      7.37 o 
  -3  15   7       20.30       13.36      4.27 o 
  -2  15   7      127.43      124.13      9.56 o 
  -1  15   7      105.44      113.56      9.29 o 
   0  15   7        9.47       17.31      4.83 o 
   1  15   7       27.61       25.27      5.44 o 
   2  15   7        3.48        2.35      3.63 o 
   3  15   7        1.36        0.77      5.22 o 
   4  15   7       28.79       20.75      6.13 o 
  -7  16   7        0.43       -1.75      4.07 o 
  -6  16   7        7.45       16.90      5.60 o 
  -5  16   7        1.01        0.36      3.80 o 
  -4  16   7       21.73       28.30     10.83 o 
  -3  16   7        8.15        4.78      3.57 o 
  -2  16   7        0.00       -0.06      2.63 o 
  -1  16   7        6.51        0.66      3.38 o 
   0  16   7        7.21        7.04      3.79 o 
   1  16   7        0.51        2.94      3.86 o 
   2  16   7        8.74        7.30      4.07 o 
   3  16   7        2.64       -1.11      3.98 o 
  -6  17   7        3.98       -2.96      4.35 o 
  -5  17   7       13.14       23.53      6.77 o 
  -4  17   7       15.49        8.36      5.41 o 
  -3  17   7        0.05       -1.04      2.86 o 
  -2  17   7        0.24        0.43      3.50 o 
  -1  17   7        5.82        2.01      3.79 o 
   0  17   7        3.44        7.46      4.15 o 
   1  17   7       31.41       22.39      5.65 o 
   2  17   7        2.25        7.00      5.03 o 
  -5  18   7        0.34       -1.78      3.48 o 
  -4  18   7        0.01        1.63      3.80 o 
  -3  18   7        0.89        5.58      3.50 o 
  -2  18   7       10.10        7.22      4.25 o 
  -1  18   7        0.20        2.19      3.90 o 
   0  18   7       21.17       17.98      8.89 o 
   1  18   7       19.30        7.18      4.92 o 
  -3  19   7        0.94       -4.18      3.68 o 
  -2  19   7       27.33       27.23      6.41 o 
  -1  19   7       23.45       30.72      6.69 o 
 -10   0   8        9.59        7.00      3.43 o 
  -8   0   8        6.58        0.82      2.42 o 
  -6   0   8        3.32        4.43      1.45 o 
  -4   0   8       93.69      102.06      4.07 o 
  -2   0   8      336.19      336.89      9.67 o 
   0   0   8      934.71     1012.99     21.04 o 
   2   0   8       18.92        6.96      3.87 o 
   4   0   8       15.64       18.95      6.57 o 
   6   0   8       30.27       52.97     11.60 o 
 -11   1   8      118.87      127.05     17.98 o 
 -10   1   8        9.25       10.00      2.78 o 
  -9   1   8        2.22        3.80      2.08 o 
  -8   1   8        1.34        0.90      1.80 o 
  -7   1   8      114.30      116.17      5.21 o 
  -6   1   8       22.49       18.80      2.03 o 
  -5   1   8       22.91       21.36      1.89 o 
  -4   1   8        1.59        1.60      0.73 o 
  -3   1   8        1.92        0.40      0.65 o 
  -2   1   8        2.33        2.59      0.76 o 
  -1   1   8      115.11      100.31      3.85 o 
   0   1   8       10.18        6.69      1.33 o 
   1   1   8        2.38        0.80      2.27 o 
   2   1   8      121.91      145.15      8.04 o 
   3   1   8        2.52        3.41      2.21 o 
   4   1   8        1.42       -2.32      2.86 o 
   5   1   8        5.78       10.17      9.47 o 
   6   1   8       26.85       21.39      8.70 o 
   7   1   8       24.74       25.77      6.82 o 
 -11   2   8       17.36        6.33      5.17 o 
 -10   2   8        5.76        4.74      2.56 o 
  -9   2   8        1.87        0.02      1.86 o 
  -8   2   8       25.98       25.14      2.79 o 
  -7   2   8       31.60       28.91      2.54 o 
  -6   2   8       70.56       70.82      4.09 o 
  -5   2   8       65.07       71.13      3.54 o 
  -4   2   8       78.61       77.01      3.02 o 
  -3   2   8     1052.72     1155.47     12.65 o 
  -2   2   8      233.67      231.33      4.67 o 
  -1   2   8       36.74       30.40      2.01 o 
   0   2   8       90.30       87.00      6.75 o 
   1   2   8      648.07      670.02     13.97 o 
   2   2   8      126.29      133.32      7.70 o 
   3   2   8       41.36       29.76      4.92 o 
   4   2   8      579.60      620.41     20.08 o 
   5   2   8       61.33       71.92     11.99 o 
   6   2   8      114.18      152.61     11.72 o 
   7   2   8       10.45        9.06      5.17 o 
 -11   3   8       31.86       27.07      9.67 o 
 -10   3   8        5.73       -0.85      3.34 o 
  -9   3   8       95.87      110.38      5.26 o 
  -8   3   8       51.73       56.86      3.72 o 
  -7   3   8        5.46        6.50      1.71 o 
  -6   3   8       72.20       66.09      3.40 o 
  -5   3   8        1.10        1.86      1.07 o 
  -4   3   8       38.07       39.53      2.75 o 
  -3   3   8      145.92      136.31      4.56 o 
  -2   3   8       28.45       34.69      2.13 o 
  -1   3   8       21.04       18.39      1.78 o 
   0   3   8        8.11        8.36      2.23 o 
   1   3   8        0.42        2.87      1.48 o 
   2   3   8      182.86      156.83     11.17 o 
   3   3   8      767.69      757.90     27.87 o 
   4   3   8      229.72      251.36     16.05 o 
   5   3   8      270.92      292.97     14.31 o 
   6   3   8        9.14       13.63      5.03 o 
   7   3   8       32.87       44.31      8.26 o 
 -11   4   8        3.27        4.64      6.57 o 
 -10   4   8        9.85        7.40      3.29 o 
  -9   4   8       23.10       18.80      4.20 o 
  -8   4   8        2.00        2.24      1.83 o 
  -7   4   8       75.25       76.35      4.41 o 
  -6   4   8      243.72      278.35      7.49 o 
  -5   4   8        9.20        8.49      1.72 o 
  -4   4   8        1.88        1.77      1.14 o 
  -3   4   8      551.75      558.34     10.36 o 
  -2   4   8       45.50       39.22      5.98 o 
  -1   4   8        0.01       -1.19      1.23 o 
   0   4   8        0.09       -0.09      1.02 o 
   1   4   8      197.18      210.16      7.26 o 
   2   4   8      872.07      886.40     52.07 o 
   3   4   8       17.93       24.04      5.05 o 
   4   4   8      217.09      211.98     11.43 o 
   5   4   8        2.61        1.16      3.83 o 
   6   4   8        1.53        0.00      3.96 o 
   7   4   8       33.84       28.23     10.83 o 
 -11   5   8        0.00       -3.38      8.12 o 
 -10   5   8       29.74       38.36      7.73 o 
  -9   5   8       13.89       16.41      3.79 o 
  -8   5   8        1.10        1.47      1.94 o 
  -7   5   8       92.56       97.73      8.82 o 
  -6   5   8       77.92       82.80      5.08 o 
  -5   5   8      367.33      396.24      8.99 o 
  -4   5   8       12.99       14.25      2.07 o 
  -3   5   8       11.53       12.45      2.11 o 
  -2   5   8       17.60       14.90      2.26 o 
  -1   5   8       13.18        8.07      2.36 o 
   0   5   8      370.88      375.54      9.73 o 
   1   5   8       43.71       46.16      3.92 o 
   2   5   8      370.83      412.16     11.13 o 
   3   5   8       22.19       21.94      4.65 o 
   4   5   8       55.73       45.76      6.94 o 
   5   5   8      152.18      136.51     16.24 o 
   6   5   8       98.93       98.61     15.08 o 
 -11   6   8        0.53       -6.11      4.07 o 
 -10   6   8        4.21        8.77      4.55 o 
  -9   6   8       13.85       14.27      3.55 o 
  -8   6   8       12.02       13.15      2.62 o 
  -7   6   8       18.82       14.18      2.61 o 
  -6   6   8      583.40      615.51     20.50 o 
  -5   6   8      168.02      165.85      5.70 o 
  -4   6   8      123.25      112.86      5.62 o 
  -3   6   8      808.19      827.01     16.04 o 
  -2   6   8       13.21       11.95      2.13 o 
  -1   6   8       28.41       26.16      2.90 o 
   0   6   8      432.60      458.17     15.42 o 
   1   6   8      108.55      116.57      5.65 o 
   2   6   8      189.03      217.53     10.90 o 
   3   6   8       27.05       28.16      5.20 o 
   4   6   8      367.19      402.49     16.69 o 
   5   6   8       66.44       53.37      7.87 o 
   6   6   8       36.62       30.82     10.44 o 
 -10   7   8       12.83       10.36      4.78 o 
  -9   7   8       19.35       24.95      6.06 o 
  -8   7   8        0.93       -0.27      2.37 o 
  -7   7   8        8.14        9.83      2.31 o 
  -6   7   8      525.31      566.63     11.88 o 
  -5   7   8       82.50      103.57      4.88 o 
  -4   7   8       32.06       33.51      3.06 o 
  -3   7   8       73.37       70.38      4.44 o 
  -2   7   8        2.89        1.55      1.45 o 
  -1   7   8      179.60      194.70      6.94 o 
   0   7   8       30.26       32.54      3.33 o 
   1   7   8       63.33       78.62     11.06 o 
   2   7   8       98.22       96.08      7.87 o 
   3   7   8      105.70       89.30     12.76 o 
   4   7   8        8.07       -0.17      5.03 o 
   5   7   8       36.61       29.31      6.42 o 
   6   7   8        1.00       -1.78      3.86 o 
 -10   8   8       29.69       28.62     12.18 o 
  -9   8   8       21.47       20.20      8.89 o 
  -8   8   8        9.70        5.64      2.95 o 
  -7   8   8       61.96       68.50      4.62 o 
  -6   8   8       55.63       62.63      4.27 o 
  -5   8   8      227.36      226.97      7.09 o 
  -4   8   8      246.55      260.88     10.08 o 
  -3   8   8        0.71        2.50      1.85 o 
  -2   8   8       37.27       39.97      3.72 o 
  -1   8   8        2.39        0.62      1.43 o 
   0   8   8      117.54      101.97      5.28 o 
   1   8   8       24.02       11.97      6.38 o 
   2   8   8       95.98       75.89      7.49 o 
   3   8   8       43.07       43.96      6.56 o 
   4   8   8      112.08      108.81      9.64 o 
   5   8   8        0.78        2.17      3.90 o 
   6   8   8        4.41        4.78      5.05 o 
 -10   9   8       13.18       16.10      5.48 o 
  -9   9   8        0.00       -1.16      3.28 o 
  -8   9   8       32.28       36.11      5.12 o 
  -7   9   8       57.23       72.10      5.93 o 
  -6   9   8      798.35      866.88     15.97 o 
  -5   9   8      212.02      217.81      7.37 o 
  -4   9   8      124.69      129.54      6.83 o 
  -3   9   8       19.83       22.50      3.30 o 
  -2   9   8        0.19       -0.19      1.45 o 
  -1   9   8       29.00       20.77      2.98 o 
   0   9   8      103.41      107.42      5.55 o 
   1   9   8      102.36       93.79      7.98 o 
   2   9   8        8.03        6.85      3.34 o 
   3   9   8       19.36       14.36      4.73 o 
   4   9   8       34.77       31.33     12.57 o 
   5   9   8        0.33       -0.45      3.96 o 
   6   9   8        8.06        8.85      4.83 o 
 -10  10   8        0.16        0.20      4.36 o 
  -9  10   8       61.88       88.16     11.41 o 
  -8  10   8      262.50      284.36     31.33 o 
  -7  10   8      535.50      583.99     15.88 o 
  -6  10   8      144.82      150.01      7.79 o 
  -5  10   8       19.12       16.99      2.75 o 
  -4  10   8      269.78      271.06      9.40 o 
  -3  10   8       55.93       57.36      4.70 o 
  -2  10   8        9.70       15.36      2.85 o 
  -1  10   8       22.76       18.43      2.95 o 
   0  10   8        0.97       -2.46      2.31 o 
   1  10   8       32.10       28.00      5.17 o 
   2  10   8       70.15       80.53      8.26 o 
   3  10   8       13.11       13.70      4.64 o 
   4  10   8       18.19       12.07      5.05 o 
   5  10   8       15.95       12.63      4.79 o 
  -9  11   8       34.37       31.35     10.05 o 
  -8  11   8       72.20       70.91     11.99 o 
  -7  11   8       11.71       12.18      4.65 o 
  -6  11   8       44.61       48.50      6.05 o 
  -5  11   8      177.42      187.03      6.88 o 
  -4  11   8      214.52      207.41      8.38 o 
  -3  11   8       14.43       15.35      3.16 o 
  -2  11   8        2.36        2.19      3.52 o 
  -1  11   8       72.34       78.99     10.63 o 
   0  11   8       18.27       13.43      4.07 o 
   1  11   8        3.02        0.56      2.97 o 
   2  11   8       46.70       57.94      7.52 o 
   3  11   8       92.50       96.35      9.52 o 
   4  11   8       49.84       57.34      8.07 o 
   5  11   8       16.03        8.76      5.01 o 
  -9  12   8       21.65       16.32      8.31 o 
  -8  12   8        8.24        9.63      4.50 o 
  -7  12   8       15.26        6.27      4.18 o 
  -6  12   8       75.47       61.60      7.60 o 
  -5  12   8        8.29        6.63      2.82 o 
  -4  12   8       31.25       31.30      4.19 o 
  -3  12   8      225.24      215.18      8.51 o 
  -2  12   8      103.51       91.45      7.24 o 
  -1  12   8       20.96       19.63      4.90 o 
   0  12   8        4.84        6.03      3.80 o 
   1  12   8        3.82        0.00      2.86 o 
   2  12   8        0.36        6.03      3.68 o 
   3  12   8        0.00        0.46      3.22 o 
   4  12   8        8.85        4.48      4.43 o 
   5  12   8        7.96        9.61      4.92 o 
  -8  13   8       13.87       16.32      5.56 o 
  -7  13   8        4.33        2.91      4.45 o 
  -6  13   8      127.77      135.35     10.35 o 
  -5  13   8       93.22      113.90      9.47 o 
  -4  13   8       37.56       38.88      4.79 o 
  -3  13   8      147.68      149.63      7.63 o 
  -2  13   8       13.93        5.61      3.83 o 
  -1  13   8       49.08       48.39      6.77 o 
   0  13   8       16.71       13.06      4.23 o 
   1  13   8        8.65        6.51      3.99 o 
   2  13   8        5.72        3.43      2.98 o 
   3  13   8       36.69       20.13      5.20 o 
   4  13   8        8.26        0.22      4.07 o 
  -8  14   8        2.27       -0.20      4.83 o 
  -7  14   8       53.49       34.45      7.15 o 
  -6  14   8       22.01       18.38      5.20 o 
  -5  14   8        4.75        5.43      4.57 o 
  -4  14   8        0.00        1.65      2.97 o 
  -3  14   8      254.02      254.52      9.84 o 
  -2  14   8       33.83       23.63      5.01 o 
  -1  14   8        1.48        2.09      3.25 o 
   0  14   8        0.07        0.94      3.06 o 
   1  14   8       26.52       37.01      8.12 o 
   2  14   8        1.30        4.78      3.33 o 
   3  14   8       28.26       40.80      6.87 o 
   4  14   8       34.60       31.60      6.78 o 
  -7  15   8       33.72       34.11      6.94 o 
  -6  15   8       30.04       40.60      6.94 o 
  -5  15   8       16.22       19.64      5.45 o 
  -4  15   8       50.77       41.41     10.44 o 
  -3  15   8        0.17        5.03      3.55 o 
  -2  15   8       34.35       23.59      6.77 o 
  -1  15   8       18.35       13.41      4.18 o 
   0  15   8       33.13       39.06      7.54 o 
   1  15   8        2.77       -0.65      3.03 o 
   2  15   8        0.04        2.22      3.98 o 
   3  15   8        9.44       11.83      5.15 o 
  -6  16   8       60.64       49.08      7.87 o 
  -5  16   8       21.16       22.94      6.00 o 
  -4  16   8        1.41        1.28      4.45 o 
  -3  16   8       21.02       14.27      4.73 o 
  -2  16   8       12.87       12.03      4.35 o 
  -1  16   8        0.22        0.89      4.64 o 
   0  16   8        0.51        0.00      3.22 o 
   1  16   8       36.40       51.33      7.98 o 
   2  16   8        0.19       -2.26      4.45 o 
  -5  17   8       26.12       31.79      8.12 o 
  -4  17   8        0.35        1.20      3.96 o 
  -3  17   8       58.74       55.90      8.15 o 
  -2  17   8        3.65        3.57      4.07 o 
  -1  17   8       19.09       15.95      5.21 o 
   0  17   8       18.56       18.81      5.56 o 
   1  17   8        1.11       -1.72      4.07 o 
  -4  18   8       11.35        5.61      3.77 o 
  -3  18   8        2.21        0.39      3.46 o 
  -2  18   8        0.14        2.21      4.15 o 
  -1  18   8       64.21       64.06      8.72 o 
   0  18   8        0.78        3.38      3.92 o 
 -11   0   9       13.09       19.87      8.51 o 
  -9   0   9       38.21       37.76      5.66 o 
  -7   0   9        4.81        1.93      2.31 o 
  -5   0   9        6.62        7.35      2.19 o 
  -3   0   9     1407.15     1411.14     34.50 o 
  -1   0   9       28.11       24.35      3.67 o 
   1   0   9      532.36      547.62     17.99 o 
   3   0   9      791.03      820.20     32.13 o 
   5   0   9       84.75      109.82     14.31 o 
 -11   1   9       37.70       38.44      5.26 o 
 -10   1   9       14.81       13.91      3.13 o 
  -9   1   9        5.68        3.71      2.23 o 
  -8   1   9        5.25        6.46      2.13 o 
  -7   1   9       85.50       88.41      5.34 o 
  -6   1   9      101.35      110.47      4.83 o 
  -5   1   9        0.31        0.69      0.92 o 
  -4   1   9       45.53       42.73      2.53 o 
  -3   1   9      242.12      239.42      5.37 o 
  -2   1   9      443.04      451.40      6.99 o 
  -1   1   9       24.98       28.52      2.10 o 
   0   1   9        6.11       13.09      2.40 o 
   1   1   9      103.90       97.68      5.47 o 
   2   1   9      518.78      521.90     16.51 o 
   3   1   9       36.55       44.24     17.01 o 
   4   1   9       30.03       24.82      5.33 o 
   5   1   9        3.86        5.80      4.65 o 
   6   1   9        0.78       -1.94      4.50 o 
 -11   2   9       16.95       24.48      6.96 o 
 -10   2   9        5.65        6.60      3.00 o 
  -9   2   9       16.30       12.45      3.06 o 
  -8   2   9      285.24      276.91      9.78 o 
  -7   2   9       66.29       61.48      4.81 o 
  -6   2   9        1.80        1.03      1.20 o 
  -5   2   9       44.26       46.97      3.19 o 
  -4   2   9      117.00      125.86      8.65 o 
  -3   2   9      217.71      241.49      8.43 o 
  -2   2   9       55.39       53.42      6.73 o 
  -1   2   9        6.39        5.40      1.28 o 
   0   2   9        0.15        0.66      1.10 o 
   1   2   9      213.31      204.78     15.47 o 
   2   2   9      464.57      501.16     16.51 o 
   3   2   9      143.54      151.98      9.80 o 
   4   2   9      172.05      169.51     18.56 o 
   5   2   9       44.61       47.20      7.37 o 
   6   2   9       10.54       15.75      7.15 o 
 -11   3   9        0.03       -0.29      4.06 o 
 -10   3   9       64.04       65.62      9.14 o 
  -9   3   9       33.66       40.37      4.75 o 
  -8   3   9       57.66       50.82      6.06 o 
  -7   3   9      484.45      524.34     11.22 o 
  -6   3   9       38.55       34.80      3.05 o 
  -5   3   9       96.18      108.68      5.36 o 
  -4   3   9       12.18        8.49      1.71 o 
  -3   3   9      166.36      186.38      5.66 o 
  -2   3   9       42.65       45.23      3.49 o 
  -1   3   9        4.35        1.66      1.40 o 
   0   3   9       59.71       52.31      7.59 o 
   1   3   9       26.88       28.00      4.51 o 
   2   3   9      543.79      617.26     18.83 o 
   3   3   9      291.56      298.23     13.33 o 
   4   3   9       84.10       77.72     12.37 o 
   5   3   9       71.71       47.56     11.21 o 
   6   3   9        1.44       -0.39      5.41 o 
 -11   4   9       27.77       35.19     10.83 o 
 -10   4   9       12.05       15.59     10.05 o 
  -9   4   9       34.65       36.13      4.55 o 
  -8   4   9       27.92       22.17      3.03 o 
  -7   4   9        6.50        3.66      2.01 o 
  -6   4   9        5.64        6.08      1.74 o 
  -5   4   9        3.91        5.99      1.62 o 
  -4   4   9      165.35      171.54      5.63 o 
  -3   4   9       91.72      103.17      5.41 o 
  -2   4   9        0.24        1.43      1.18 o 
  -1   4   9        5.24        5.52      1.70 o 
   0   4   9        1.23        1.11      1.40 o 
   1   4   9       15.34       11.30      5.45 o 
   2   4   9       91.95       99.30      8.31 o 
   3   4   9       17.79       14.61      5.61 o 
   4   4   9       61.26       66.40      7.92 o 
   5   4   9        9.97        5.41      6.19 o 
   6   4   9        0.00        2.71      6.19 o 
 -10   5   9        8.32        5.80      4.46 o 
  -9   5   9       35.56       32.88      3.70 o 
  -8   5   9       10.11        5.40      2.12 o 
  -7   5   9        7.70        7.95      2.11 o 
  -6   5   9       48.61       46.53      4.46 o 
  -5   5   9      267.53      271.98      8.26 o 
  -4   5   9       23.50       26.15      2.75 o 
  -3   5   9      278.43      275.23      8.31 o 
  -2   5   9       85.64       88.40      7.25 o 
  -1   5   9       11.25       18.94      4.37 o 
   0   5   9      152.63      160.71     13.90 o 
   1   5   9        3.85        0.25      1.80 o 
   2   5   9       19.36       13.61      5.80 o 
   3   5   9       42.86       42.30      7.35 o 
   4   5   9        3.22        6.38      4.10 o 
   5   5   9       78.39       92.86      9.86 o 
   6   5   9        1.37       -1.93      4.37 o 
 -10   6   9        2.49       -1.86      2.68 o 
  -9   6   9        5.40        3.49      2.90 o 
  -8   6   9      264.16      297.32      8.94 o 
  -7   6   9       50.86       48.44      4.03 o 
  -6   6   9        4.49        7.12      2.67 o 
  -5   6   9       88.24       81.80      4.52 o 
  -4   6   9      328.85      329.36      9.71 o 
  -3   6   9        0.23        0.61      1.59 o 
  -2   6   9        3.94        2.36      1.85 o 
  -1   6   9        0.06        0.85      1.59 o 
   0   6   9       44.48       44.29      4.01 o 
   1   6   9      172.26      187.10      8.68 o 
   2   6   9        8.32        6.56      3.41 o 
   3   6   9        3.20        1.87      3.48 o 
   4   6   9       91.36       87.96      9.08 o 
   5   6   9        2.53        4.28     10.63 o 
   6   6   9        0.29       -0.71      4.50 o 
 -10   7   9        4.45        3.30      4.55 o 
  -9   7   9        0.62       -0.41      2.75 o 
  -8   7   9       14.38       17.92      2.90 o 
  -7   7   9       75.44       80.97      5.86 o 
  -6   7   9      121.90      112.02      5.40 o 
  -5   7   9        0.00        2.00      1.57 o 
  -4   7   9      119.14      112.51      5.57 o 
  -3   7   9      223.40      218.47     15.48 o 
  -2   7   9        5.17        1.68      1.79 o 
  -1   7   9        1.33        2.16      1.64 o 
   0   7   9        6.99        6.75      2.21 o 
   1   7   9       80.49       72.00     18.75 o 
   2   7   9      377.46      365.31     15.20 o 
   3   7   9      107.24      102.71      9.19 o 
   4   7   9       11.13        2.13      3.83 o 
   5   7   9        7.62        4.64      4.50 o 
 -10   8   9       62.40       60.94     10.63 o 
  -9   8   9        6.01        4.48      3.33 o 
  -8   8   9       58.34       53.76     10.12 o 
  -7   8   9       33.08       29.75      3.53 o 
  -6   8   9      117.12      116.66      8.54 o 
  -5   8   9      172.46      167.22     12.67 o 
  -4   8   9        6.76        8.02      2.52 o 
  -3   8   9      379.88      359.96     10.49 o 
  -2   8   9       12.02        9.70      2.60 o 
  -1   8   9        3.52        3.56      1.91 o 
   0   8   9       64.25       69.52      6.22 o 
   1   8   9      375.57      390.44     15.37 o 
   2   8   9       35.99       31.41      5.60 o 
   3   8   9       60.70       56.31      7.49 o 
   4   8   9        8.27        6.88      4.23 o 
   5   8   9       15.47       17.90      6.00 o 
 -10   9   9       11.05        5.62      4.73 o 
  -9   9   9       15.58       15.68      5.33 o 
  -8   9   9      108.90      116.32      7.69 o 
  -7   9   9        8.42        7.96      3.70 o 
  -6   9   9      161.08      186.81      6.98 o 
  -5   9   9       16.36       22.93      3.06 o 
  -4   9   9      258.78      250.55     17.57 o 
  -3   9   9       93.40       85.29      5.52 o 
  -2   9   9        8.03        4.55      3.67 o 
  -1   9   9       22.46       21.21      3.28 o 
   0   9   9        1.38        0.18      2.97 o 
   1   9   9       43.78       38.58      6.39 o 
   2   9   9       78.90       56.64      7.52 o 
   3   9   9       64.58       84.87      8.97 o 
   4   9   9        0.29        5.75      4.07 o 
   5   9   9        1.01        6.49      5.05 o 
  -9  10   9       56.25       62.71     15.47 o 
  -8  10   9       13.08        6.11      5.09 o 
  -7  10   9       36.55       35.89      4.88 o 
  -6  10   9       10.88        8.89      2.51 o 
  -5  10   9      146.06      171.78      7.03 o 
  -4  10   9        1.66        2.44      2.07 o 
  -3  10   9       88.84       78.57      5.55 o 
  -2  10   9      159.53      142.65     13.41 o 
  -1  10   9        0.52        0.14      1.90 o 
   0  10   9      254.86      237.04     20.11 o 
   1  10   9      658.52      695.61     22.04 o 
   2  10   9       88.85       83.73     17.59 o 
   3  10   9        2.88        3.52      3.62 o 
   4  10   9        0.78       -1.39      3.80 o 
   5  10   9        0.84        4.01      4.78 o 
  -9  11   9       37.10       42.75      7.60 o 
  -8  11   9       16.96        9.93      4.78 o 
  -7  11   9        3.34       -2.87      2.58 o 
  -6  11   9       48.73       48.90      5.97 o 
  -5  11   9       55.05       68.93      5.78 o 
  -4  11   9      232.22      249.51     13.14 o 
  -3  11   9      129.76      114.97     11.70 o 
  -2  11   9       18.97       20.41      3.40 o 
  -1  11   9       55.99       47.89      9.67 o 
   0  11   9        7.86        6.77      3.55 o 
   1  11   9        3.34        1.93      3.28 o 
   2  11   9       22.89       21.79      6.57 o 
   3  11   9        4.56        2.63      4.18 o 
   4  11   9        3.07        6.55      4.78 o 
  -8  12   9        5.68        5.32      4.35 o 
  -7  12   9        6.67        0.19      3.83 o 
  -6  12   9      160.51      191.81      9.75 o 
  -5  12   9       79.23       74.46      6.86 o 
  -4  12   9       22.58       22.51      4.12 o 
  -3  12   9       26.68       22.04      3.89 o 
  -2  12   9        0.00        0.79      2.15 o 
  -1  12   9        1.29        3.06      3.25 o 
   0  12   9        5.92        0.08      3.14 o 
   1  12   9       39.05       45.76      7.32 o 
   2  12   9       22.83       12.95      5.01 o 
   3  12   9        0.08       -0.21      3.90 o 
   4  12   9        0.81       -1.65      3.50 o 
  -8  13   9        2.13       10.24      5.05 o 
  -7  13   9        1.42       -3.48      3.62 o 
  -6  13   9       24.53       25.14      5.01 o 
  -5  13   9      120.83      108.40      7.38 o 
  -4  13   9       13.09        7.78      4.82 o 
  -3  13   9       19.16       18.64      3.72 o 
  -2  13   9       72.79       62.86      7.64 o 
  -1  13   9       20.00       23.43      5.45 o 
   0  13   9        0.30       -0.98      3.87 o 
   1  13   9        3.60        2.58      4.07 o 
   2  13   9       12.46        7.10      4.62 o 
   3  13   9       59.15       58.77      8.70 o 
  -7  14   9       14.33       17.01      5.28 o 
  -6  14   9        0.63       -4.46      2.97 o 
  -5  14   9        1.45        0.77      3.55 o 
  -4  14   9        8.65       11.93      3.33 o 
  -3  14   9        3.16        3.07      4.27 o 
  -2  14   9       21.48       14.12      4.62 o 
  -1  14   9        8.48        5.77      3.90 o 
   0  14   9        0.02        1.55      3.55 o 
   1  14   9        0.42       -0.19      3.83 o 
   2  14   9        1.96        6.34      3.86 o 
   3  14   9       40.92       54.84      8.46 o 
  -7  15   9       30.94       52.42      8.03 o 
  -6  15   9        9.89        1.16      6.57 o 
  -5  15   9      117.36      133.55     10.95 o 
  -4  15   9       29.57       27.72      6.02 o 
  -3  15   9        0.01       -5.11      3.41 o 
  -2  15   9        1.19        3.48      3.83 o 
  -1  15   9        4.41        3.48      3.55 o 
   0  15   9        3.11       -0.16      3.90 o 
   1  15   9       16.45       16.42      6.77 o 
   2  15   9        1.61        1.08      3.90 o 
  -6  16   9       10.09        0.81      5.61 o 
  -5  16   9       31.39       25.59     11.21 o 
  -4  16   9        4.92        4.25      4.37 o 
  -3  16   9        0.31        1.27      3.71 o 
  -2  16   9        3.39        0.94      4.25 o 
  -1  16   9        0.01       -2.32      3.55 o 
   0  16   9        0.28        0.19      3.68 o 
   1  16   9       15.86       22.08      6.04 o 
  -4  17   9        0.02       -0.09      3.99 o 
  -3  17   9        0.14        0.34      4.07 o 
  -2  17   9        3.73        2.17      4.27 o 
  -1  17   9        4.62        5.61      4.35 o 
   0  17   9       19.22       15.81      9.47 o 
 -10   0  10       50.15       54.13      9.28 o 
  -8   0  10      196.94      203.43     14.31 o 
  -6   0  10      135.94      140.77     11.60 o 
  -4   0  10        2.22        1.93      3.09 o 
  -2   0  10      716.97      740.90     17.66 o 
   0   0  10      779.97      861.30     27.87 o 
   2   0  10       22.21        4.25      4.64 o 
   4   0  10       19.61       14.69      6.96 o 
 -11   1  10        3.22        1.55      3.68 o 
 -10   1  10       22.53       21.35      5.17 o 
  -9   1  10        1.46        1.55      2.49 o 
  -8   1  10        4.39        2.35      2.44 o 
  -7   1  10        0.33        1.47      1.87 o 
  -6   1  10        5.78        6.32      2.01 o 
  -5   1  10        0.53       -1.37      1.20 o 
  -4   1  10       19.00       22.56      4.31 o 
  -3   1  10      648.10      670.62     11.94 o 
  -2   1  10       13.27        7.89      2.01 o 
  -1   1  10      440.75      481.03      9.70 o 
   0   1  10      360.79      367.81     10.74 o 
   1   1  10      964.41     1066.47     20.31 o 
   2   1  10        5.70        2.19      3.25 o 
   3   1  10        4.31        2.71      5.03 o 
   4   1  10        9.73        2.32      5.41 o 
   5   1  10        8.59        6.96      7.35 o 
 -11   2  10       11.40       14.28      3.99 o 
 -10   2  10        7.43        7.35      3.65 o 
  -9   2  10       17.39       12.72      3.31 o 
  -8   2  10       37.11       33.02      4.19 o 
  -7   2  10      137.30      151.26      7.28 o 
  -6   2  10        0.01        2.63      1.59 o 
  -5   2  10        0.04       -1.64      1.34 o 
  -4   2  10       29.96       26.12      3.29 o 
  -3   2  10       37.73       36.13      2.90 o 
  -2   2  10      118.17      122.35      6.62 o 
  -1   2  10      784.25      810.07     18.01 o 
   0   2  10      314.95      334.69     13.68 o 
   1   2  10      933.76     1001.94     24.57 o 
   2   2  10        2.67       -1.16      2.73 o 
   3   2  10        5.67        7.98      3.87 o 
   4   2  10        1.60        8.12      6.19 o 
   5   2  10        5.89       -0.39      5.80 o 
 -10   3  10        4.14        5.38      3.06 o 
  -9   3  10        0.13       -0.09      2.30 o 
  -8   3  10       13.02       10.92      2.87 o 
  -7   3  10       17.06       15.75      2.90 o 
  -6   3  10       17.27       12.77      4.10 o 
  -5   3  10        0.00        0.37      1.20 o 
  -4   3  10       10.86       11.35      1.97 o 
  -3   3  10       14.26        9.70      1.81 o 
  -2   3  10       40.65       33.52      4.35 o 
  -1   3  10      250.31      262.30      8.83 o 
   0   3  10      411.42      434.24     11.75 o 
   1   3  10       63.32       55.47      4.83 o 
   2   3  10      166.88      163.10     10.11 o 
   3   3  10        2.86       -0.40      3.25 o 
   4   3  10        7.22       10.51      7.73 o 
   5   3  10        1.87        3.48      6.57 o 
 -10   4  10        8.06        2.39      3.90 o 
  -9   4  10        7.96        9.10      3.03 o 
  -8   4  10        1.18        1.59      2.03 o 
  -7   4  10        0.04       -0.94      1.76 o 
  -6   4  10        5.67        2.35      1.56 o 
  -5   4  10        6.37        3.20      1.47 o 
  -4   4  10       88.67       84.68      4.36 o 
  -3   4  10       44.66       39.64      3.25 o 
  -2   4  10       52.62       59.19      4.36 o 
  -1   4  10       52.31       50.16      4.34 o 
   0   4  10      101.06      112.66      8.17 o 
   1   4  10      442.36      489.56     22.31 o 
   2   4  10       28.45       38.86      7.61 o 
   3   4  10      203.72      184.53     16.82 o 
   4   4  10       18.11       18.94      5.48 o 
   5   4  10        0.03        2.33      4.35 o 
 -10   5  10        8.77        5.95      4.57 o 
  -9   5  10       31.90       23.83      4.04 o 
  -8   5  10        6.34        2.71      2.00 o 
  -7   5  10      150.27      165.83      9.79 o 
  -6   5  10       16.79       18.75      2.70 o 
  -5   5  10       27.46       26.23      3.13 o 
  -4   5  10        3.31        5.54      1.78 o 
  -3   5  10        3.06        3.42      1.92 o 
  -2   5  10       43.18       43.14      5.88 o 
  -1   5  10       14.55       10.21      3.79 o 
   0   5  10        7.00        3.22      2.23 o 
   1   5  10      442.90      440.22     16.58 o 
   2   5  10       65.70       51.26      6.69 o 
   3   5  10        1.06       -0.82      3.41 o 
   4   5  10        2.27       -5.01      3.41 o 
   5   5  10        1.33       -3.68      4.23 o 
 -10   6  10        0.10        0.14      3.57 o 
  -9   6  10        9.06        7.96      3.96 o 
  -8   6  10       73.61       76.78      5.01 o 
  -7   6  10      144.63      165.53      7.88 o 
  -6   6  10      102.43      126.17      8.62 o 
  -5   6  10       53.98       54.52      4.30 o 
  -4   6  10       11.28        4.63      3.63 o 
  -3   6  10       20.85       20.34      3.11 o 
  -2   6  10        1.42        1.21      1.92 o 
  -1   6  10       18.03       16.10      3.01 o 
   0   6  10       47.03       29.96      3.97 o 
   1   6  10      183.48      193.84     10.74 o 
   2   6  10       17.47       16.67      4.62 o 
   3   6  10       38.29       37.91      6.56 o 
   4   6  10      120.70      136.91     11.33 o 
   5   6  10        0.01        0.01      4.50 o 
 -10   7  10       28.17       23.23      6.11 o 
  -9   7  10       25.52       20.20      4.40 o 
  -8   7  10        7.70        9.47      2.47 o 
  -7   7  10       33.12       30.12      3.52 o 
  -6   7  10       31.77       37.23      3.65 o 
  -5   7  10       49.21       48.72      3.97 o 
  -4   7  10       29.47       25.06      2.99 o 
  -3   7  10       18.74       11.11      3.94 o 
  -2   7  10      168.22      147.96      6.86 o 
  -1   7  10        0.48        2.34      2.03 o 
   0   7  10        6.13        5.61      2.47 o 
   1   7  10       13.00       20.86      4.92 o 
   2   7  10       11.15        0.12      3.14 o 
   3   7  10       27.90       21.82      5.60 o 
   4   7  10        0.24        1.19      4.07 o 
   5   7  10       32.37       32.67      7.49 o 
 -10   8  10        0.43        2.06      3.30 o 
  -9   8  10       13.57       16.28      3.97 o 
  -8   8  10       14.13        6.65      3.29 o 
  -7   8  10       49.01       48.84      7.24 o 
  -6   8  10        7.37        7.99      2.17 o 
  -5   8  10        3.40        2.40      2.12 o 
  -4   8  10      384.73      380.16     15.97 o 
  -3   8  10      107.23       93.62      5.85 o 
  -2   8  10      140.41      123.72      6.46 o 
  -1   8  10      232.76      230.41      8.72 o 
   0   8  10      337.99      357.36     14.82 o 
   1   8  10       10.86        6.96      5.41 o 
   2   8  10       20.14       15.08      4.65 o 
   3   8  10        0.25        2.12      3.68 o 
   4   8  10        5.14        7.40      4.90 o 
  -9   9  10       13.69       16.13      4.29 o 
  -8   9  10       11.79       10.20      4.16 o 
  -7   9  10      196.57      219.71     10.00 o 
  -6   9  10       26.02       27.55      3.45 o 
  -5   9  10      100.24       93.63      5.31 o 
  -4   9  10      110.41      101.90     10.16 o 
  -3   9  10      128.77      101.48     12.27 o 
  -2   9  10      108.31       97.17      8.27 o 
  -1   9  10       49.79       52.14      4.86 o 
   0   9  10       90.79       87.24     15.08 o 
   1   9  10       55.01       56.67      7.24 o 
   2   9  10        9.73        7.35      4.37 o 
   3   9  10       25.71       23.93     12.57 o 
   4   9  10       12.12       18.16     11.99 o 
  -9  10  10        8.78        3.48      3.79 o 
  -8  10  10        6.26        7.47      3.56 o 
  -7  10  10        5.87        4.08      2.94 o 
  -6  10  10        2.82        5.35      2.26 o 
  -5  10  10        1.99        3.80      2.23 o 
  -4  10  10      343.77      341.40     11.25 o 
  -3  10  10      193.65      194.44      8.32 o 
  -2  10  10       14.59       12.37      3.01 o 
  -1  10  10       44.65       49.18      7.35 o 
   0  10  10        1.08        0.99      4.64 o 
   1  10  10        7.60        5.77      4.07 o 
   2  10  10        6.90        3.31      3.68 o 
   3  10  10        7.60        0.34      4.07 o 
   4  10  10        7.55        6.77      5.19 o 
  -8  11  10       27.76       26.98      6.49 o 
  -7  11  10       20.30       13.68      3.88 o 
  -6  11  10        1.78       -1.51      2.08 o 
  -5  11  10        6.47        2.35      2.12 o 
  -4  11  10       99.07      113.78      7.03 o 
  -3  11  10       46.99       51.22      5.03 o 
  -2  11  10       27.69       11.93      3.75 o 
  -1  11  10       55.37       42.42      6.57 o 
   0  11  10       11.43        4.13      3.80 o 
   1  11  10        1.77        0.19      3.83 o 
   2  11  10        5.90        2.19      3.96 o 
   3  11  10       15.46       12.06      8.51 o 
  -8  12  10        1.48        0.57      7.73 o 
  -7  12  10       28.64       33.72      5.13 o 
  -6  12  10       26.00       19.17      6.07 o 
  -5  12  10       49.70       54.54      4.69 o 
  -4  12  10        4.09       -0.58      2.44 o 
  -3  12  10       86.05       86.85     10.72 o 
  -2  12  10       62.30       43.86      6.77 o 
  -1  12  10       23.14       23.76      5.08 o 
   0  12  10       89.55       93.46      9.36 o 
   1  12  10       37.26       21.78      5.76 o 
   2  12  10        0.05        2.12      4.23 o 
   3  12  10        2.28        3.91      4.78 o 
  -7  13  10       34.34       31.88      5.21 o 
  -6  13  10       15.98       11.69      3.67 o 
  -5  13  10       32.01       23.07      5.69 o 
  -4  13  10       15.83       16.79      3.87 o 
  -3  13  10       15.55       11.67      8.70 o 
  -2  13  10        8.43        2.96      6.38 o 
  -1  13  10        2.57        2.47      3.80 o 
   0  13  10        0.16       -3.68      3.34 o 
   1  13  10        0.17       -2.71      3.71 o 
   2  13  10        4.24        3.89      4.55 o 
  -7  14  10       39.55       27.73      6.56 o 
  -6  14  10        9.16        2.86      6.77 o 
  -5  14  10       27.86       15.80      4.12 o 
  -4  14  10        0.36       -0.10      2.95 o 
  -3  14  10       10.55       10.83      4.37 o 
  -2  14  10        3.69       10.37      4.78 o 
  -1  14  10        7.17        0.62      4.23 o 
   0  14  10        3.52       -0.39      3.90 o 
   1  14  10       10.13        9.43      5.39 o 
  -6  15  10        2.45       -3.99      4.23 o 
  -5  15  10       30.78       22.67      5.85 o 
  -4  15  10       14.99       18.56      6.01 o 
  -3  15  10        4.67        4.37      4.83 o 
  -2  15  10        0.77        1.40      4.15 o 
  -1  15  10        0.08        0.73      3.99 o 
   0  15  10        6.26        9.97      5.33 o 
   1  15  10        7.11        5.61      5.39 o 
  -4  16  10        3.81       10.74      5.80 o 
  -3  16  10        0.71        0.97      4.37 o 
  -2  16  10       11.96        9.73      5.17 o 
  -1  16  10        7.60        0.84      4.46 o 
  -9   0  11       22.98       16.63      6.19 o 
  -7   0  11       30.24       30.93      6.57 o 
  -5   0  11       47.54       46.01      7.73 o 
  -3   0  11      764.25      826.42     31.35 o 
  -1   0  11      762.34      733.50     28.64 o 
   1   0  11      488.26      487.88     22.05 o 
 -10   1  11        0.70        1.28      3.41 o 
  -9   1  11       12.38        7.73      3.55 o 
  -8   1  11      157.85      167.45     12.18 o 
  -7   1  11       37.09       33.47      5.05 o 
  -6   1  11       19.64       19.73      3.96 o 
  -5   1  11        6.87        4.98      2.42 o 
  -4   1  11        9.24        9.45      3.06 o 
  -3   1  11      459.77      464.46     26.31 o 
  -2   1  11      291.04      292.43     17.02 o 
  -1   1  11       12.95       18.31      7.54 o 
   0   1  11      127.98      131.87     10.83 o 
   1   1  11       36.38       35.96      5.19 o 
   2   1  11        0.19       -0.77      4.25 o 
   3   1  11        1.29        3.09      5.41 o 
 -10   2  11       19.15       16.24      4.35 o 
  -9   2  11        4.22        2.08      2.86 o 
  -8   2  11        1.76       -1.18      2.31 o 
  -7   2  11       13.77       14.23      3.87 o 
  -6   2  11       25.18       22.66      4.10 o 
  -5   2  11       23.70       20.78      4.06 o 
  -4   2  11        1.53        0.32      2.31 o 
  -3   2  11       13.59        8.89      3.55 o 
  -2   2  11      173.03      187.09      7.45 o 
  -1   2  11       76.41       70.71      5.04 o 
   0   2  11       79.25       85.53      7.00 o 
   1   2  11       37.26       45.68      6.00 o 
   2   2  11        7.07        6.77      3.83 o 
   3   2  11        5.13        7.08      3.40 o 
   4   2  11        9.84        2.71      5.80 o 
 -10   3  11        5.48        0.99      4.06 o 
  -9   3  11        2.84        2.89      2.72 o 
  -8   3  11        0.00       -1.91      1.91 o 
  -7   3  11        6.88        5.28      2.70 o 
  -6   3  11       16.16       12.99      2.82 o 
  -5   3  11        0.15       -1.03      2.04 o 
  -4   3  11      127.76      119.61      5.15 o 
  -3   3  11       16.44       12.94      2.20 o 
  -2   3  11      243.10      234.10      8.15 o 
  -1   3  11      257.85      273.51      9.33 o 
   0   3  11       64.97       63.91      5.68 o 
   1   3  11      112.50      119.43      6.83 o 
   2   3  11       22.38       28.00      5.33 o 
   3   3  11       30.59       40.75     12.57 o 
   4   3  11       36.71       29.85      6.66 o 
 -10   4  11        0.03       -0.76      2.71 o 
  -9   4  11        0.56       -3.34      2.23 o 
  -8   4  11        1.51       -0.46      2.17 o 
  -7   4  11        8.49        3.17      2.20 o 
  -6   4  11       17.92       14.26      3.27 o 
  -5   4  11       55.61       56.32      5.21 o 
  -4   4  11       65.58       62.85      6.20 o 
  -3   4  11       21.12       19.70      2.79 o 
  -2   4  11      226.99      224.81      8.24 o 
  -1   4  11       69.98       69.87      5.20 o 
   0   4  11      274.40      295.99     14.02 o 
   1   4  11        0.01       -1.04      2.26 o 
   2   4  11        9.69        6.01      3.62 o 
   3   4  11        6.65        3.29      3.83 o 
   4   4  11       24.37       23.72     10.25 o 
 -10   5  11        2.21       -4.70      3.41 o 
  -9   5  11       11.22       12.82      3.44 o 
  -8   5  11        2.19        5.21      2.56 o 
  -7   5  11      138.46      142.30      7.59 o 
  -6   5  11       57.62       52.85      4.50 o 
  -5   5  11        8.76        4.93      1.98 o 
  -4   5  11        0.27       -1.10      1.46 o 
  -3   5  11       23.45       21.21      6.64 o 
  -2   5  11        1.51       -0.25      1.98 o 
  -1   5  11      150.92      137.80      7.60 o 
   0   5  11      180.23      194.58      8.32 o 
   1   5  11      163.93      159.96      7.85 o 
   2   5  11        1.33        0.52      3.25 o 
   3   5  11       20.97       10.66      4.64 o 
   4   5  11        0.02        0.39      4.10 o 
 -10   6  11        0.82       -0.33      3.71 o 
  -9   6  11       13.74       12.69      4.27 o 
  -8   6  11      107.47      121.65      7.43 o 
  -7   6  11       22.02       24.94      3.27 o 
  -6   6  11       19.17       22.51      4.07 o 
  -5   6  11        2.02        1.99      1.67 o 
  -4   6  11        2.24        4.03      1.91 o 
  -3   6  11       18.22       16.48      3.21 o 
  -2   6  11       30.42       25.64      4.35 o 
  -1   6  11        4.96        4.48      2.58 o 
   0   6  11      699.99      734.44     20.14 o 
   1   6  11       13.33        8.56      3.71 o 
   2   6  11       60.80       55.30     13.92 o 
   3   6  11       46.82       53.01      7.79 o 
   4   6  11       19.46        5.47      4.90 o 
  -9   7  11        0.00       -1.30      2.98 o 
  -8   7  11        0.01       -1.50      1.85 o 
  -7   7  11        8.49        2.41      4.35 o 
  -6   7  11        0.36        0.54      1.92 o 
  -5   7  11        9.51        9.59      2.43 o 
  -4   7  11       47.09       50.31      4.07 o 
  -3   7  11       14.03       18.32      3.35 o 
  -2   7  11       95.56      101.88      6.28 o 
  -1   7  11       13.19        9.43      2.94 o 
   0   7  11        0.04        0.97      3.28 o 
   1   7  11        1.32       -0.30      3.06 o 
   2   7  11        1.73        3.31      3.80 o 
   3   7  11       16.77       25.93      9.28 o 
   4   7  11       57.09       59.91      8.97 o 
  -9   8  11       42.18       51.75      7.87 o 
  -8   8  11      100.28       96.69      8.26 o 
  -7   8  11        2.77        3.88      2.32 o 
  -6   8  11        3.67        2.04      1.99 o 
  -5   8  11       37.21       40.99      4.03 o 
  -4   8  11       59.11       52.60      4.36 o 
  -3   8  11       43.48       14.63      8.76 o 
  -2   8  11       21.49       17.07      3.35 o 
  -1   8  11       76.39       56.46      6.93 o 
   0   8  11        1.42       -0.61      3.14 o 
   1   8  11        4.58       -1.13      3.52 o 
   2   8  11       23.77       23.83      5.94 o 
   3   8  11        4.39       -0.40      3.96 o 
  -9   9  11        3.11        1.22      3.48 o 
  -8   9  11       29.35       30.83      4.98 o 
  -7   9  11        8.55        3.81      2.28 o 
  -6   9  11        0.06        0.17      1.96 o 
  -5   9  11        0.35       -1.52      1.85 o 
  -4   9  11        7.14        6.87      2.88 o 
  -3   9  11        6.06        2.09      2.66 o 
  -2   9  11      100.47       90.98      6.17 o 
  -1   9  11        5.22        5.03      3.55 o 
   0   9  11        0.10        2.71      3.28 o 
   1   9  11       49.94       46.21      7.25 o 
   2   9  11        2.87        0.75      4.07 o 
   3   9  11        0.11        4.22      4.50 o 
  -8  10  11        1.60        3.72      3.39 o 
  -7  10  11       30.05       24.57      3.74 o 
  -6  10  11        0.16       -1.09      2.02 o 
  -5  10  11       14.83       15.49      3.06 o 
  -4  10  11        2.42       -0.91      2.44 o 
  -3  10  11        2.66        3.84      2.67 o 
  -2  10  11       49.95       35.83      4.60 o 
  -1  10  11        0.45        2.63      3.41 o 
   0  10  11       42.48       45.85      7.25 o 
   1  10  11        1.47        0.97      4.10 o 
   2  10  11        0.69       -4.61      4.07 o 
   3  10  11       25.64       21.16      8.89 o 
  -8  11  11        0.99       -1.50      3.08 o 
  -7  11  11        0.93       -0.31      2.97 o 
  -6  11  11       14.97       14.69      3.09 o 
  -5  11  11        6.48        1.87      2.11 o 
  -4  11  11       22.50       20.24      4.09 o 
  -3  11  11        3.52        1.18      2.51 o 
  -2  11  11        0.10       -0.20      3.34 o 
  -1  11  11        3.34        5.40      3.96 o 
   0  11  11       12.73        7.50      4.35 o 
   1  11  11        9.41       11.50      4.73 o 
   2  11  11       22.91       13.09      8.51 o 
  -7  12  11       16.11       16.39      4.39 o 
  -6  12  11       22.41       10.61      3.87 o 
  -5  12  11        6.78        5.76      2.43 o 
  -4  12  11       13.23        8.26      4.52 o 
  -3  12  11       33.09       31.82      6.08 o 
  -2  12  11        0.00       -0.77      3.52 o 
  -1  12  11        7.84        7.76      7.54 o 
   0  12  11        5.53        4.54      4.27 o 
   1  12  11        0.84        2.73      4.62 o 
   2  12  11        0.02       -1.74      4.65 o 
  -7  13  11        0.48       -1.39      3.00 o 
  -6  13  11       16.51       10.80      3.98 o 
  -5  13  11        3.07        0.40      2.46 o 
  -4  13  11       19.70       14.07      3.97 o 
  -3  13  11        6.06       -1.85      3.68 o 
  -2  13  11       19.35       22.97      8.12 o 
  -1  13  11       39.44       36.63      6.97 o 
   0  13  11       10.82        7.98      4.90 o 
   1  13  11        1.21       -0.70      4.46 o 
  -6  14  11        9.03       12.57      4.21 o 
  -5  14  11       40.53       40.79     13.53 o 
  -4  14  11        7.01        3.37      4.23 o 
  -3  14  11        0.93       -0.39      3.83 o 
  -2  14  11        2.61        2.71      4.10 o 
  -1  14  11        4.18        4.87      4.72 o 
   0  14  11        0.65        2.05      4.90 o 
  -4  15  11       33.34       21.79      6.39 o 
  -3  15  11        1.27        1.23      4.46 o 
  -2  15  11        2.66        6.70      4.72 o 
 -10   0  12       13.58       12.37      5.80 o 
  -8   0  12       64.81       77.72     10.44 o 
  -6   0  12      534.87      524.27     24.38 o 
  -4   0  12      158.58      160.88     13.92 o 
  -2   0  12      303.85      299.78     17.79 o 
   2   0  12       14.82        7.35      5.80 o 
 -10   1  12        5.42       -0.40      3.14 o 
  -9   1  12       14.80       17.81      4.65 o 
  -8   1  12       46.49       54.53      6.56 o 
  -7   1  12        6.18        3.52      3.29 o 
  -6   1  12       11.34        8.49      6.57 o 
  -5   1  12      255.80      273.66     12.31 o 
  -4   1  12      680.78      721.34     20.93 o 
  -3   1  12       62.47       55.88      6.42 o 
  -2   1  12       10.77        6.27      3.62 o 
  -1   1  12       42.36       49.07      6.15 o 
   0   1  12      160.10      157.79      9.13 o 
   1   1  12       62.05       81.98     10.05 o 
   2   1  12        2.10        2.71      5.03 o 
   3   1  12       38.16       25.13      8.12 o 
 -10   2  12        0.00       -1.37      3.25 o 
  -9   2  12        0.52       -1.06      2.59 o 
  -8   2  12       13.59       17.75      7.73 o 
  -7   2  12       63.87       76.71      7.09 o 
  -6   2  12        0.16       -2.64      1.76 o 
  -5   2  12      623.37      635.68     19.42 o 
  -4   2  12       14.49       15.99      5.61 o 
  -3   2  12      264.77      271.53     12.17 o 
  -2   2  12       51.31       51.04      6.15 o 
  -1   2  12       44.17       55.22      5.84 o 
   0   2  12       77.21       85.07      7.24 o 
   1   2  12      199.50      210.43     10.67 o 
   2   2  12        1.49        7.35      5.03 o 
   3   2  12       16.31        3.09      6.19 o 
 -10   3  12        6.06       13.87      8.31 o 
  -9   3  12        7.55        5.60      3.34 o 
  -8   3  12       26.20       22.79      7.93 o 
  -7   3  12       14.88        7.65      3.14 o 
  -6   3  12       11.49        6.04      3.14 o 
  -5   3  12       20.53       16.94      4.07 o 
  -4   3  12      275.67      282.03     28.82 o 
  -3   3  12        1.36        0.72      2.69 o 
  -2   3  12        8.43        7.71      2.49 o 
  -1   3  12       77.03       80.76      6.82 o 
   0   3  12       82.39       92.62      7.66 o 
   1   3  12        1.08        4.67      3.34 o 
   2   3  12        0.01        4.25      5.80 o 
   3   3  12       32.89       42.92     10.05 o 
  -9   4  12        5.42        2.32      3.28 o 
  -8   4  12       47.07       50.04      6.42 o 
  -7   4  12       15.04       13.08      5.03 o 
  -6   4  12       84.06       85.39     10.25 o 
  -5   4  12        6.95        4.25      3.09 o 
  -4   4  12       23.55       19.60      3.56 o 
  -3   4  12        3.45        2.86      1.92 o 
  -2   4  12        2.26        0.23      2.30 o 
  -1   4  12       18.11       28.92      4.12 o 
   0   4  12        0.09        0.28      2.40 o 
   1   4  12        0.34       -0.32      2.52 o 
   2   4  12        0.83        1.48      3.68 o 
   3   4  12       15.75        5.41      6.57 o 
  -9   5  12       11.83        5.83      3.09 o 
  -8   5  12      113.33      121.17     19.93 o 
  -7   5  12       18.65       23.12      4.08 o 
  -6   5  12       42.74       43.19      4.94 o 
  -5   5  12       61.31       56.58      5.26 o 
  -4   5  12       36.18       28.33      5.30 o 
  -3   5  12        4.78        3.08      1.98 o 
  -2   5  12       13.17       10.45      3.05 o 
  -1   5  12        1.32        2.41      2.60 o 
   0   5  12       14.43        9.30      4.01 o 
   1   5  12        9.29       10.59      4.50 o 
   2   5  12        7.82        2.71      4.10 o 
   3   5  12        0.15        0.97      3.83 o 
  -9   6  12       37.02       32.15      4.87 o 
  -8   6  12       25.77       32.44      8.10 o 
  -7   6  12        7.67        5.41      3.74 o 
  -6   6  12       96.49      128.70      7.51 o 
  -5   6  12      297.17      314.17      9.16 o 
  -4   6  12        0.26       -0.58      1.75 o 
  -3   6  12      203.04      215.25     18.36 o 
  -2   6  12       28.25       17.11      5.67 o 
  -1   6  12      166.34      181.77      8.33 o 
   0   6  12       33.97       27.95      4.29 o 
   1   6  12        0.21        1.35      3.80 o 
   2   6  12       17.97       10.72     14.50 o 
   3   6  12       65.66       85.70     12.95 o 
  -9   7  12        0.00       -2.05      2.60 o 
  -8   7  12       32.32       23.49      4.44 o 
  -7   7  12        8.86        5.80      2.81 o 
  -6   7  12      109.42      112.67      6.64 o 
  -5   7  12      248.43      265.54      8.58 o 
  -4   7  12      142.99      141.21      6.53 o 
  -3   7  12      128.00      117.45      7.01 o 
  -2   7  12       72.29       66.55      5.71 o 
  -1   7  12        2.57        3.36      2.81 o 
   0   7  12        1.56       -1.73      3.41 o 
   1   7  12        0.09       -4.33      3.87 o 
   2   7  12        5.94        5.03      4.37 o 
  -8   8  12        5.51        7.36      3.30 o 
  -7   8  12       36.44       42.99      4.48 o 
  -6   8  12      136.23      153.50      7.02 o 
  -5   8  12      232.09      226.07      8.88 o 
  -4   8  12       22.00       18.64      3.18 o 
  -3   8  12        6.14        6.05      2.76 o 
  -2   8  12        9.91        6.86      3.03 o 
  -1   8  12        6.68        1.43      3.52 o 
   0   8  12       54.73       59.98      7.98 o 
   1   8  12        8.46       10.25      9.86 o 
   2   8  12        0.05        2.90      4.37 o 
  -8   9  12        2.10        1.19      3.10 o 
  -7   9  12       16.03       12.99      3.25 o 
  -6   9  12        0.16        1.47      2.21 o 
  -5   9  12        9.75       13.56      4.40 o 
  -4   9  12       12.71       11.52      2.93 o 
  -3   9  12       89.52       62.87      9.62 o 
  -2   9  12        0.00        1.70      2.53 o 
  -1   9  12        5.66        6.49      4.35 o 
   0   9  12        0.01        2.32      4.37 o 
   1   9  12        2.95       -2.13      3.90 o 
   2   9  12        5.87        4.90      4.78 o 
  -8  10  12        3.24        1.21      3.45 o 
  -7  10  12        1.25        0.70      2.49 o 
  -6  10  12        1.54        2.32      2.46 o 
  -5  10  12       18.18       11.80      3.13 o 
  -4  10  12       28.39       25.41      4.44 o 
  -3  10  12       62.64       52.91      5.48 o 
  -2  10  12        5.19       -0.39      3.28 o 
  -1  10  12       41.93       28.38      6.39 o 
   0  10  12        0.26       -0.41      4.07 o 
   1  10  12       28.44       25.92      9.28 o 
  -7  11  12       21.99       28.90      4.93 o 
  -6  11  12       34.10       34.38      5.08 o 
  -5  11  12        0.07        0.91      2.29 o 
  -4  11  12        1.50        0.20      2.88 o 
  -3  11  12        0.87       -0.21      2.60 o 
  -2  11  12        0.54        2.59      3.96 o 
  -1  11  12       13.66        3.97      4.55 o 
   0  11  12        0.45        3.87      4.64 o 
   1  11  12        1.82       -1.12      4.50 o 
  -6  12  12        4.96        7.18      2.96 o 
  -5  12  12        1.15        2.82      2.36 o 
  -4  12  12       11.40        1.93      3.37 o 
  -3  12  12        8.67        2.53      4.07 o 
  -2  12  12        0.91        3.36      3.90 o 
  -1  12  12        0.83       -1.95      3.90 o 
   0  12  12        0.64        2.05      4.35 o 
  -5  13  12       10.58       12.67      3.37 o 
  -4  13  12       23.62       32.77      5.95 o 
  -3  13  12        4.78       -3.48      4.37 o 
  -2  13  12       11.70       13.72      5.45 o 
  -1  13  12        9.43        4.81      4.90 o 
  -9   0  13       45.01       49.49      9.67 o 
  -7   0  13      176.51      215.02     15.86 o 
  -5   0  13       82.06       73.08     10.83 o 
  -3   0  13       20.56       22.81      7.35 o 
  -1   0  13      351.10      398.03     22.44 o 
  -9   1  13       20.56       24.36      5.60 o 
  -8   1  13       16.44       21.55      5.61 o 
  -7   1  13        1.98        3.65      4.06 o 
  -6   1  13      135.86      157.36      9.83 o 
  -5   1  13       41.41       40.69      5.84 o 
  -4   1  13        0.16        0.22      2.78 o 
  -3   1  13        1.97       -1.74      2.73 o 
  -2   1  13        1.64        2.90      3.28 o 
  -1   1  13       64.85       71.32      7.38 o 
   0   1  13       89.04      117.55     12.76 o 
   1   1  13        2.77        0.39      4.64 o 
  -9   2  13        9.73        8.92      5.41 o 
  -8   2  13      271.95      332.40     14.49 o 
  -7   2  13       39.07       37.35      6.77 o 
  -6   2  13       12.04        8.95      3.71 o 
  -5   2  13       46.06       37.34      5.74 o 
  -4   2  13      160.85      170.04     10.38 o 
  -3   2  13        0.03        1.74      3.28 o 
  -2   2  13        7.68        2.14      2.97 o 
  -1   2  13        1.48        5.80      5.03 o 
   0   2  13       51.90       53.75      9.67 o 
   1   2  13       21.13       22.84      5.05 o 
   2   2  13        0.18        3.87      6.19 o 
  -9   3  13        2.59        3.67      3.55 o 
  -8   3  13       31.32       38.04      6.02 o 
  -7   3  13        2.04        0.39      2.73 o 
  -6   3  13       99.17      102.30      8.34 o 
  -5   3  13        8.76        7.38      4.64 o 
  -4   3  13       15.10        4.83      3.01 o 
  -3   3  13        9.22        6.45      3.52 o 
  -2   3  13       32.13       43.34      6.57 o 
  -1   3  13      147.13      191.81     14.70 o 
   0   3  13       47.76       63.80      6.84 o 
   1   3  13        0.05        5.22      3.83 o 
   2   3  13        4.45        2.32      5.41 o 
  -9   4  13      120.50      143.08     10.38 o 
  -8   4  13       26.88       20.65     11.60 o 
  -7   4  13       11.40        9.11      4.64 o 
  -6   4  13        1.42        5.31      3.14 o 
  -5   4  13        0.12       -0.44      2.78 o 
  -4   4  13        4.81        4.83      3.01 o 
  -3   4  13        0.18       -1.10      2.59 o 
  -2   4  13        2.53       -3.48      3.48 o 
  -1   4  13       76.59       67.67      6.84 o 
   0   4  13      126.73      147.41      9.43 o 
   1   4  13        5.24        3.09      5.41 o 
   2   4  13        9.90        9.67      6.96 o 
  -9   5  13        0.31        0.79      2.86 o 
  -8   5  13        0.30       -0.20      2.86 o 
  -7   5  13       23.62       14.26      4.27 o 
  -6   5  13       40.16       48.71      6.42 o 
  -5   5  13       10.42        6.73      3.15 o 
  -4   5  13       10.80       10.02      3.52 o 
  -3   5  13        2.68        2.56      3.87 o 
  -2   5  13        1.45        4.25      3.28 o 
  -1   5  13        0.69        4.58      3.41 o 
   0   5  13       91.71      101.81      8.31 o 
   1   5  13        1.40        3.87      5.80 o 
   2   5  13        1.37       -0.77      5.80 o 
  -8   6  13       11.00        6.85      3.96 o 
  -7   6  13       24.19       25.61      5.33 o 
  -6   6  13       27.67       24.21      5.05 o 
  -5   6  13       53.90       47.77      8.31 o 
  -4   6  13       39.98       39.60      7.80 o 
  -3   6  13        0.26        3.50      2.14 o 
  -2   6  13       23.29       22.40      4.01 o 
  -1   6  13       69.66       76.57      6.22 o 
   0   6  13        0.05       -2.23      3.52 o 
   1   6  13        0.00       -0.60      4.27 o 
  -8   7  13        9.24        9.11      3.46 o 
  -7   7  13        2.44       -0.91      2.60 o 
  -6   7  13        0.68        1.75      2.78 o 
  -5   7  13        1.23       -1.43      2.21 o 
  -4   7  13        1.81        0.61      2.06 o 
  -3   7  13        8.19        6.56      3.05 o 
  -2   7  13       47.56       42.90      5.12 o 
  -1   7  13       27.78       27.14      5.58 o 
   0   7  13        0.04       -0.09      4.64 o 
   1   7  13        7.43        3.33      4.35 o 
  -8   8  13        2.17        3.30      3.23 o 
  -7   8  13       15.54       16.98      6.48 o 
  -6   8  13       55.64       50.69      5.78 o 
  -5   8  13       22.25       25.01      3.81 o 
  -4   8  13       10.61       10.82      2.74 o 
  -3   8  13       11.62       12.66      3.39 o 
  -2   8  13       21.71       20.82      4.17 o 
  -1   8  13       36.47       27.46      6.11 o 
   0   8  13       12.80       14.31      5.20 o 
   1   8  13        0.64        0.88      4.50 o 
  -7   9  13        1.66       -2.92      2.71 o 
  -6   9  13        0.00       -3.29      2.19 o 
  -5   9  13      110.15      127.21      6.82 o 
  -4   9  13       49.76       39.94      5.61 o 
  -3   9  13        5.52        7.35      3.13 o 
  -2   9  13        2.95        3.54      4.18 o 
  -1   9  13       36.73       36.17      8.89 o 
   0   9  13        0.54        0.52      4.35 o 
  -6  10  13        0.12        2.93      2.79 o 
  -5  10  13        0.00       -1.91      2.23 o 
  -4  10  13       15.66       14.80      3.83 o 
  -3  10  13       21.05       16.06      4.23 o 
  -2  10  13       29.42       32.98      6.77 o 
  -1  10  13       15.65       10.87      5.39 o 
   0  10  13        3.51        2.27      4.62 o 
  -6  11  13       38.36       25.36      4.04 o 
  -5  11  13       22.64       24.67      3.93 o 
  -4  11  13        8.55        3.94      3.63 o 
  -3  11  13        0.44        0.91      4.18 o 
  -2  11  13        0.96       -3.67      4.18 o 
  -1  11  13        1.98        0.63      4.50 o 
  -4  12  13        0.00       -2.34      3.16 o 
  -3  12  13        3.49        8.16      5.05 o 
  -8   0  14        1.00        3.87      4.25 o 
  -6   0  14      178.40      214.25     16.24 o 
  -4   0  14        7.16       11.99      6.19 o 
  -2   0  14       30.79       29.77      7.73 o 
   0   0  14        0.03        1.93      5.80 o 
  -8   1  14      115.31      129.19     14.31 o 
  -7   1  14      161.78      165.68     12.18 o 
  -6   1  14        2.09       -1.13      3.06 o 
  -5   1  14        0.01        0.23      3.25 o 
  -4   1  14       15.87       17.86      6.38 o 
  -3   1  14        9.69        5.36      3.96 o 
  -2   1  14       15.15       18.31      4.90 o 
  -1   1  14       38.05       26.32     11.41 o 
   0   1  14        0.15        0.26      3.25 o 
   1   1  14        4.87        7.35      6.19 o 
  -8   2  14        1.06        8.12      3.83 o 
  -7   2  14      131.86      137.84      9.98 o 
  -6   2  14       25.60       25.36      5.45 o 
  -5   2  14        4.10        0.02      2.69 o 
  -4   2  14       16.46       18.18      4.78 o 
  -3   2  14       60.27       63.13      7.37 o 
  -2   2  14       12.69        9.28      4.07 o 
  -1   2  14      215.45      239.22     12.58 o 
   0   2  14        2.05        1.16      5.41 o 
   1   2  14       21.25       29.39      8.51 o 
  -8   3  14       32.02       28.23     13.53 o 
  -7   3  14       13.05       12.04      4.45 o 
  -6   3  14       39.06       41.94      6.56 o 
  -5   3  14       16.06       18.18      4.90 o 
  -4   3  14        0.94        1.48      3.14 o 
  -3   3  14       15.37       13.92      4.65 o 
  -2   3  14        9.69        4.84      3.90 o 
  -1   3  14       66.57       92.42     11.99 o 
   0   3  14       12.74        7.35      6.19 o 
  -8   4  14       23.20       15.44      4.62 o 
  -7   4  14       53.54       47.12      6.77 o 
  -6   4  14        0.72        1.37      2.97 o 
  -5   4  14        3.15        1.45      2.93 o 
  -4   4  14        3.21        6.70      5.80 o 
  -3   4  14        1.61        2.59      3.52 o 
  -2   4  14        7.90        3.26      4.25 o 
  -1   4  14       39.09       47.56      9.28 o 
   0   4  14        0.41        1.93      5.41 o 
  -8   5  14        4.04       -1.80      3.43 o 
  -7   5  14        0.45        1.81      3.80 o 
  -6   5  14       27.05       22.86      5.61 o 
  -5   5  14        0.18       -2.36      2.97 o 
  -4   5  14       47.70       34.76      5.72 o 
  -3   5  14        5.44        2.88      2.86 o 
  -2   5  14       26.87       31.32      8.12 o 
  -1   5  14        1.57        3.87      5.41 o 
   0   5  14        0.09        0.77      5.41 o 
  -7   6  14       21.56       15.67      4.62 o 
  -6   6  14       12.87        8.51      4.10 o 
  -5   6  14        1.89        1.29      2.93 o 
  -4   6  14        2.98        4.45      3.55 o 
  -3   6  14        2.59       -1.39      2.86 o 
  -2   6  14       80.35       83.14     11.21 o 
  -1   6  14        9.81       15.98      5.61 o 
   0   6  14       59.59       75.79     11.99 o 
  -7   7  14       12.34       13.11      4.55 o 
  -6   7  14        8.65        7.61      3.80 o 
  -5   7  14       38.80       40.18     10.83 o 
  -4   7  14        0.41       -0.53      2.86 o 
  -3   7  14        0.84        1.34      3.06 o 
  -2   7  14       58.77       58.15      6.97 o 
  -1   7  14        0.04        1.55      5.03 o 
  -6   8  14        1.09       -0.74      5.03 o 
  -5   8  14        9.14       12.05      4.18 o 
  -4   8  14        0.19        3.20      3.41 o 
  -3   8  14       11.45       11.36      4.35 o 
  -2   8  14       13.59       14.95      4.78 o 
  -1   8  14        1.77       -1.16      5.03 o 
  -5   9  14        7.58        3.69      2.98 o 
  -4   9  14       13.01        7.15      3.08 o 
  -3   9  14        0.89       -0.16      3.17 o 
  -2   9  14       19.08       27.88      6.59 o 
  -7   0  15        6.37       13.92      6.19 o 
  -5   0  15       22.16       11.21      6.57 o 
  -3   0  15       22.96       32.87      8.89 o 
  -1   0  15        0.07        3.87      5.80 o 
  -7   1  15        5.60        8.17      6.38 o 
  -6   1  15        3.00        0.39      2.98 o 
  -5   1  15        0.73       -2.71      3.41 o 
  -4   1  15       16.75       11.65      4.78 o 
  -3   1  15        0.67       -0.29      3.80 o 
  -2   1  15       52.10       61.45     10.44 o 
  -1   1  15        6.68        4.35      4.64 o 
  -7   2  15       13.93        8.85      4.62 o 
  -6   2  15       15.12       20.84      5.33 o 
  -5   2  15        0.05        0.90      3.25 o 
  -4   2  15        0.31       -0.06      3.68 o 
  -3   2  15        0.73       -0.39      3.55 o 
  -2   2  15       73.16       92.62      9.13 o 
  -1   2  15        0.16       -0.03      3.68 o 
  -6   3  15        0.05        5.29      3.52 o 
  -5   3  15        1.11       -2.67      3.09 o 
  -4   3  15        1.89        2.68      3.80 o 
  -3   3  15       14.80       16.24      5.19 o 
  -2   3  15        0.84       -1.59      3.96 o 
  -1   3  15       23.30       24.93      5.72 o 
  -6   4  15       22.14        8.80      4.27 o 
  -5   4  15        0.02       -3.46      3.34 o 
  -4   4  15       10.60        9.50      4.35 o 
  -3   4  15        6.54       -1.62      3.80 o 
  -2   4  15        8.08        9.62      5.61 o 
  -6   5  15        0.13       -2.00      3.14 o 
  -5   5  15        0.14       -1.55      2.97 o 
  -4   5  15        0.70       -0.20      3.34 o 
  -3   5  15        3.00       -0.80      3.96 o 
  -2   5  15        0.33       -0.80      3.68 o 
  -5   6  15       14.42       17.48      5.01 o 
  -4   6  15        1.02        2.92      3.62 o 
  -3   6  15        0.00        2.06      3.15 o 
                                                 
